# Supplementary material for: 8-(Carboxy­methoxy)­quinolinium nitrate monohydrate
Source: Acta Crystallogr Sect E Struct Rep Online. 2008 Jul 31;64(Pt 8):o1641. doi: 10.1107/S1600536808020357 (PMC2962242; doi:10.1107/S1600536808020357)
Supplement: Supplementary file 2 [file e-64-o1641-Isup2.hkl]

# 
# h,k,l, Fc-squared, Fo-squared, sigma(Fo-squared) and status flag 
# 
data_I
_shelx_title ' c in P2(1)/n' 
_shelx_refln_list_code          4 
_shelx_F_calc_maximum      234.65 
_exptl_crystal_F_000       592.00 
_reflns_d_resolution_high  0.8257 
 
loop_ 
 _symmetry_equiv_pos_as_xyz 
 'x, y, z' 
 '-x+1/2, y+1/2, -z+1/2' 
 '-x, -y, -z' 
 'x-1/2, -y-1/2, z-1/2' 
 
_cell_length_a     5.3577 
_cell_length_b    19.5100 
_cell_length_c    11.8959 
_cell_angle_alpha  90.000 
_cell_angle_beta   94.663 
_cell_angle_gamma  90.000 
 
_shelx_F_squared_multiplier     1.000 
 
loop_ 
 _refln_index_h 
 _refln_index_k 
 _refln_index_l 
 _refln_F_squared_calc 
 _refln_F_squared_meas 
 _refln_F_squared_sigma 
 _refln_observed_status 
   2   0   0      844.52      897.00     18.99 o 
   4   0   0        4.51        2.60      2.60 o 
   1   1   0       14.13       22.47      1.66 o 
   2   1   0      967.24      874.93     15.84 o 
   3   1   0        7.14        7.76      1.87 o 
   4   1   0       55.08       57.30      3.74 o 
   5   1   0     1203.88     1335.88     31.21 o 
   0   2   0     1270.53     1122.18     11.57 o 
   1   2   0     3229.73     3073.36     35.10 o 
   2   2   0     1861.73     1893.06     30.52 o 
   3   2   0       66.75       59.51      5.80 o 
   4   2   0       31.93       39.76      2.40 o 
   5   2   0       13.61       17.27      3.35 o 
   1   3   0     3174.18     2888.62     29.24 o 
   2   3   0      537.36      517.39      7.90 o 
   3   3   0      947.95     1032.69     16.91 o 
   4   3   0       48.12       54.53      6.30 o 
   5   3   0       12.68       13.02      3.65 o 
   0   4   0      105.40      119.21      3.36 o 
   1   4   0     3533.46     3341.09     32.49 o 
   2   4   0     1312.97     1357.24     16.69 o 
   3   4   0       64.95       62.85      4.02 o 
   4   4   0       30.45       35.53      5.85 o 
   5   4   0        2.47        2.50      2.46 o 
   1   5   0       13.71       10.68      0.96 o 
   2   5   0      129.78      160.55      4.63 o 
   3   5   0      316.22      369.60     11.31 o 
   4   5   0       89.54       84.42      8.30 o 
   5   5   0        1.44        0.13      2.80 o 
   0   6   0      557.81      573.27     11.40 o 
   1   6   0        1.18        0.96      0.76 o 
   2   6   0       37.20       37.37      1.48 o 
   3   6   0      540.35      565.98     14.79 o 
   4   6   0       87.81       78.17      8.40 o 
   5   6   0        0.00       -1.99      2.26 o 
   1   7   0      328.80      352.01      4.30 o 
   2   7   0      252.46      261.68      4.39 o 
   3   7   0       40.26       39.12      2.61 o 
   4   7   0       38.42       44.13      6.95 o 
   5   7   0       61.06       60.28      9.90 o 
   0   8   0     9454.87     9680.66    149.71 o 
   1   8   0     2587.52     2600.08     19.88 o 
   2   8   0      167.31      167.27      4.57 o 
   3   8   0      173.49      179.14      5.07 o 
   4   8   0      196.40      209.28      7.50 o 
   5   8   0        0.09       -0.68      2.95 o 
   1   9   0       91.19       97.38      2.33 o 
   2   9   0       63.50       55.88      3.05 o 
   3   9   0       14.84       12.68      3.16 o 
   4   9   0       38.81       34.61      4.04 o 
   5   9   0       12.19       12.01      3.69 o 
   0  10   0       45.74       33.01      2.75 o 
   1  10   0      328.42      352.85      4.84 o 
   2  10   0        0.69       -1.32      1.33 o 
   3  10   0        1.14        3.37      2.11 o 
   4  10   0       10.08        4.97      4.22 o 
   5  10   0        1.65       -0.65      4.55 o 
   1  11   0      143.27      142.91      3.10 o 
   2  11   0        2.89       -0.26      2.03 o 
   3  11   0        2.14       -0.48      2.81 o 
   4  11   0       13.86       13.42      3.72 o 
   5  11   0       28.59       22.79      6.40 o 
   0  12   0      997.75      990.10     11.79 o 
   1  12   0        0.28        3.01      1.19 o 
   2  12   0      104.98      101.65      4.00 o 
   3  12   0      127.92      130.32      7.32 o 
   4  12   0       46.48       39.91      5.37 o 
   1  13   0      396.05      395.72      9.09 o 
   2  13   0        0.05        0.22      1.66 o 
   3  13   0       20.17       21.72      4.21 o 
   4  13   0       46.27       52.30     11.62 o 
   0  14   0        9.48       10.94      1.70 o 
   1  14   0      157.42      154.04      4.10 o 
   2  14   0       20.48       15.58      2.31 o 
   3  14   0      159.85      169.01      7.43 o 
   4  14   0      198.60      203.72     10.86 o 
   1  15   0      209.30      197.30      5.87 o 
   2  15   0      201.34      219.10      9.12 o 
   3  15   0       66.15       60.64      5.28 o 
   4  15   0       22.42       33.08      8.35 o 
   0  16   0       26.27       26.08      3.88 o 
   1  16   0       85.80       81.22      3.86 o 
   2  16   0        5.04        2.15      2.32 o 
   3  16   0        1.70        6.09      3.69 o 
   4  16   0       11.88       18.39      6.40 o 
   1  17   0      143.14      139.78      4.48 o 
   2  17   0       26.09       31.63      3.68 o 
   3  17   0        0.58        2.49      3.47 o 
   4  17   0       12.65        6.60      5.85 o 
   0  18   0        7.11       10.67      3.41 o 
   1  18   0        0.14       -0.86      1.52 o 
   2  18   0       24.22       27.79      4.63 o 
   3  18   0       13.61        6.90      5.05 o 
   4  18   0        0.02        5.75      5.40 o 
   1  19   0       46.42       63.74      3.53 o 
   2  19   0       10.60        8.07      3.32 o 
   3  19   0        6.55        2.00      4.35 o 
   0  20   0        1.54       -2.58      2.85 o 
   1  20   0       86.30       83.07      7.99 o 
   2  20   0        0.87       -1.43      2.63 o 
   3  20   0        1.35        3.80      4.70 o 
   1  21   0       38.57       36.22      4.23 o 
   2  21   0        0.59        1.85      3.75 o 
   0  22   0       15.25       14.69      5.25 o 
   1  22   0        2.50        1.19      2.85 o 
   2  22   0        2.60        4.10      4.10 o 
   1  23   0        0.21       -1.65      3.12 o 
  -5   0   1        0.96       -0.85      3.15 o 
   1   0   1       40.67       42.61      1.67 o 
   3   0   1     2864.27     2925.38     43.28 o 
   5   0   1       48.12       48.28      6.90 o 
  -5   1   1       66.31       75.78      4.81 o 
  -4   1   1        4.48        5.15      2.65 o 
  -3   1   1        0.03        1.75      1.31 o 
  -2   1   1       56.94       52.86      2.11 o 
  -1   1   1     1456.04     1388.96     19.85 o 
   0   1   1      426.20      420.11      4.35 o 
   1   1   1     2433.55     2318.95     17.48 o 
   2   1   1     4252.35     4288.73     41.92 o 
   3   1   1        3.48        4.34      2.29 o 
   4   1   1      144.42      145.40      6.38 o 
   5   1   1       57.18       67.50      7.77 o 
  -5   2   1        5.74        7.09      2.41 o 
  -4   2   1        0.24       -0.25      2.30 o 
  -3   2   1      588.47      604.66     12.54 o 
  -2   2   1      454.88      427.24      8.80 o 
  -1   2   1     7126.95     7292.15     68.89 o 
   0   2   1      210.08      186.66      2.36 o 
   1   2   1      622.56      591.69      6.65 o 
   2   2   1      729.59      673.27      7.10 o 
   3   2   1       39.38       39.28      2.02 o 
   4   2   1       81.12       80.53      7.20 o 
   5   2   1        0.28        5.88      2.95 o 
  -5   3   1       13.43       12.49      4.70 o 
  -4   3   1       57.66       57.87      5.29 o 
  -3   3   1       43.55       44.78      3.31 o 
  -2   3   1       37.52       40.03      2.73 o 
  -1   3   1       13.07       18.71      1.67 o 
   0   3   1       93.56       76.02      1.23 o 
   1   3   1      728.49      705.47      6.32 o 
   2   3   1      108.67      114.33      2.41 o 
   3   3   1       13.68       12.07      1.35 o 
   4   3   1      176.10      172.69      6.94 o 
   5   3   1        0.47        4.62      2.80 o 
  -5   4   1       11.95        9.30      4.70 o 
  -4   4   1       14.97       12.56      3.44 o 
  -3   4   1      706.23      753.07     14.20 o 
  -2   4   1      308.75      299.47      7.02 o 
  -1   4   1     4486.54     4146.18     36.92 o 
   0   4   1        6.30        6.89      0.69 o 
   1   4   1      141.38      146.54      3.30 o 
   2   4   1     3943.98     4152.81     33.85 o 
   3   4   1        7.01        7.41      1.26 o 
   4   4   1        1.33        0.34      2.10 o 
   5   4   1      136.76      145.31      8.70 o 
  -5   5   1       23.17       23.44      6.05 o 
  -4   5   1        2.14       -1.28      2.50 o 
  -3   5   1      435.81      468.67     13.21 o 
  -2   5   1      262.86      302.40      7.28 o 
  -1   5   1     1045.23      992.57      8.88 o 
   0   5   1     2494.63     2322.54     18.19 o 
   1   5   1     1493.01     1469.85     13.49 o 
   2   5   1     2045.94     2152.44     19.28 o 
   3   5   1        0.94        2.49      1.08 o 
   4   5   1       43.39       36.85      3.83 o 
   5   5   1       30.22       33.44      6.45 o 
  -5   6   1       36.19       38.63      7.20 o 
  -4   6   1       20.47       23.51      4.19 o 
  -3   6   1      551.17      602.22     15.57 o 
  -2   6   1      429.13      440.63      8.49 o 
  -1   6   1      661.92      630.14      7.34 o 
   0   6   1      725.64      699.81      7.69 o 
   1   6   1      213.06      206.47      3.21 o 
   2   6   1        1.02        1.36      0.86 o 
   3   6   1      123.29      127.03      3.58 o 
   4   6   1       17.18       18.71      3.24 o 
   5   6   1        8.33        5.70      3.08 o 
  -5   7   1        2.22        5.60      4.05 o 
  -4   7   1       20.13       15.86      5.40 o 
  -3   7   1       21.02       19.08      3.46 o 
  -2   7   1       19.29       20.53      1.58 o 
  -1   7   1        0.02        0.41      0.73 o 
   0   7   1      462.50      455.91      5.98 o 
   1   7   1      258.51      272.52      4.03 o 
   2   7   1      232.75      227.88      4.59 o 
   3   7   1      815.95      853.71     11.85 o 
   4   7   1       73.48       66.13      5.24 o 
   5   7   1        0.02        0.57      3.03 o 
  -5   8   1        1.37        1.55      4.05 o 
  -4   8   1       52.62       50.47      6.82 o 
  -3   8   1       14.92       12.68      3.60 o 
  -2   8   1      125.12      132.93      3.27 o 
  -1   8   1       46.78       56.00      1.93 o 
   0   8   1        4.84        2.34      0.82 o 
   1   8   1       39.94       37.04      2.21 o 
   2   8   1      222.95      208.29      4.29 o 
   3   8   1       91.45       94.22      4.71 o 
   4   8   1       11.34       10.94      3.08 o 
   5   8   1        8.48        8.64      3.61 o 
  -5   9   1       34.41       30.24      7.40 o 
  -4   9   1       14.58       12.30      3.78 o 
  -3   9   1       26.46       24.03      2.24 o 
  -2   9   1      295.12      304.35      5.67 o 
  -1   9   1      325.32      330.45      4.74 o 
   0   9   1      170.88      182.55      2.57 o 
   1   9   1      819.27      824.35      8.28 o 
   2   9   1      740.16      724.54      9.44 o 
   3   9   1        0.11       -0.18      1.66 o 
   4   9   1        0.49        0.27      2.55 o 
   5   9   1       42.21       34.12      5.24 o 
  -5  10   1        6.78       11.14      4.25 o 
  -4  10   1      119.72      127.76     16.52 o 
  -3  10   1       83.04       79.87      5.35 o 
  -2  10   1      349.73      328.85      6.33 o 
  -1  10   1      324.43      358.63      5.18 o 
   0  10   1     3028.66     3268.88     21.87 o 
   1  10   1      120.83      121.41      2.80 o 
   2  10   1        4.71        0.97      1.33 o 
   3  10   1        4.57        2.74      2.09 o 
   4  10   1        0.11        1.61      2.88 o 
   5  10   1        2.49        3.75      5.25 o 
  -5  11   1      105.13      116.15      9.15 o 
  -4  11   1        5.00        9.20      2.63 o 
  -3  11   1        4.49        7.85      2.34 o 
  -2  11   1      120.79      125.79      4.64 o 
  -1  11   1      162.90      177.96      4.27 o 
   0  11   1       64.91       71.60      1.92 o 
   1  11   1      225.02      222.53      4.26 o 
   2  11   1      187.76      203.81      6.18 o 
   3  11   1        0.58        2.44      2.65 o 
   4  11   1       12.89       16.76      5.27 o 
  -4  12   1        1.23        4.03      2.64 o 
  -3  12   1      293.23      328.70      9.73 o 
  -2  12   1       56.68       62.01      3.77 o 
  -1  12   1       47.09       53.71      2.69 o 
   0  12   1      207.22      214.17      3.07 o 
   1  12   1      169.97      154.66      3.56 o 
   2  12   1      307.46      276.28      9.34 o 
   3  12   1      172.10      177.81      9.47 o 
   4  12   1        6.45        3.01      5.50 o 
  -4  13   1        0.34        2.83      3.52 o 
  -3  13   1      116.18      130.99      6.88 o 
  -2  13   1      468.30      425.13     11.79 o 
  -1  13   1       28.75       24.83      2.19 o 
   0  13   1      132.02      152.50      2.90 o 
   1  13   1      714.16      740.99      8.93 o 
   2  13   1       69.09       57.10      4.96 o 
   3  13   1      291.00      305.42     12.35 o 
   4  13   1      205.44      223.03     11.35 o 
  -4  14   1      103.23      107.76      7.05 o 
  -3  14   1       60.99       55.88      4.57 o 
  -2  14   1     1178.58     1193.88     19.70 o 
  -1  14   1      594.44      592.68     10.16 o 
   0  14   1       63.13       74.75      4.15 o 
   1  14   1       75.52       78.47      3.12 o 
   2  14   1       65.62       79.56      4.06 o 
   3  14   1      228.38      226.76     11.10 o 
   4  14   1       39.68       51.34      7.00 o 
  -4  15   1        0.02       -1.07      3.58 o 
  -3  15   1       83.80       71.62      7.67 o 
  -2  15   1      227.48      209.00     12.32 o 
  -1  15   1       88.92       91.15      4.18 o 
   0  15   1      286.34      288.62      5.17 o 
   1  15   1      103.19      112.32      3.78 o 
   2  15   1       69.09       62.23      4.29 o 
   3  15   1     1178.39     1151.38     25.57 o 
   4  15   1        9.90       14.79      6.50 o 
  -4  16   1       44.52       37.67      8.27 o 
  -3  16   1      137.54      134.47      8.57 o 
  -2  16   1       74.08       53.23      5.39 o 
  -1  16   1       19.23       20.63      2.68 o 
   0  16   1       32.38       30.42      2.90 o 
   1  16   1       23.42       23.96      2.29 o 
   2  16   1      703.69      695.15     13.43 o 
   3  16   1       47.98       52.60      6.39 o 
  -4  17   1        4.59        8.55      5.85 o 
  -3  17   1      117.17      117.02      8.26 o 
  -2  17   1      198.79      183.02      8.76 o 
  -1  17   1      162.52      144.90      5.54 o 
   0  17   1        1.10        1.29      1.82 o 
   1  17   1      219.04      222.07      5.60 o 
   2  17   1       13.70       18.73      3.43 o 
   3  17   1       18.17       15.56      4.49 o 
   4  17   1        6.91        1.00      5.45 o 
  -4  18   1       24.28       16.84      6.75 o 
  -3  18   1        9.23       16.44      5.50 o 
  -2  18   1       59.56       64.39     10.10 o 
  -1  18   1       35.70       38.92      3.49 o 
   0  18   1      138.83      123.71      5.32 o 
   1  18   1        7.28        4.39      2.01 o 
   2  18   1        1.26       -1.28      2.27 o 
   3  18   1        4.31        8.40      4.95 o 
   4  18   1        0.84        5.15      5.80 o 
  -3  19   1        0.03       10.54      5.00 o 
  -2  19   1      144.24      157.88     11.55 o 
  -1  19   1       59.75       68.59      4.33 o 
   0  19   1       10.31        7.28      2.57 o 
   1  19   1       11.05       17.29      3.25 o 
   2  19   1        2.45        6.45      2.69 o 
   3  19   1        1.61        3.90      4.60 o 
  -3  20   1       22.88       12.74      5.25 o 
  -2  20   1        6.78        6.65      4.20 o 
  -1  20   1       63.23       56.00      4.90 o 
   0  20   1        2.54        3.64      2.47 o 
   1  20   1       15.55       10.85      3.60 o 
   2  20   1        0.14        5.99      2.95 o 
   3  20   1        3.20       -3.20      4.20 o 
  -2  21   1        5.84        9.84      4.40 o 
  -1  21   1      135.73      138.66      7.47 o 
   0  21   1        6.04        3.17      2.81 o 
   1  21   1        0.76        3.60      3.07 o 
   2  21   1       15.98       17.56      3.76 o 
  -2  22   1       54.68       67.87      7.35 o 
  -1  22   1        0.06        2.77      6.25 o 
   0  22   1       17.91       23.95      4.24 o 
   1  22   1        2.43        1.35      2.80 o 
   2  22   1       23.02       31.35      4.35 o 
  -1  23   1        8.89       10.21      3.66 o 
   0  23   1        5.87        2.96      3.21 o 
   1  23   1        0.04       -0.53     10.34 o 
  -4   0   2      396.71      391.20      8.36 o 
   0   0   2     1534.46     1292.24     13.62 o 
   2   0   2      686.89      715.82     34.85 o 
   4   0   2      172.76      190.40     11.45 o 
  -5   1   2       17.73       20.35      2.81 o 
  -4   1   2       25.20       18.14      3.30 o 
  -3   1   2      318.79      322.20      7.04 o 
  -2   1   2        4.16        4.88      1.70 o 
  -1   1   2       40.05       44.37      2.74 o 
   0   1   2        2.01       11.04      0.86 o 
   1   1   2       12.74       10.22      0.76 o 
   2   1   2      670.20      644.78      7.32 o 
   3   1   2       45.17       46.02      2.39 o 
   4   1   2        8.83        9.27      2.89 o 
   5   1   2      485.71      489.93     14.85 o 
  -5   2   2       94.77      116.95      8.65 o 
  -4   2   2       75.50       83.82      6.35 o 
  -3   2   2      342.80      351.31      8.60 o 
  -2   2   2      880.57      853.06     14.59 o 
  -1   2   2      147.37      160.72      3.67 o 
   0   2   2     3745.90     3659.55     26.87 o 
   1   2   2       42.74       35.89      1.28 o 
   2   2   2     1488.40     1590.61     16.32 o 
   3   2   2      126.95      140.07      3.67 o 
   4   2   2      168.08      195.59      8.17 o 
   5   2   2       43.94       40.65      5.32 o 
  -6   3   2        2.81        3.45      3.70 o 
  -5   3   2        0.58        5.60      3.70 o 
  -4   3   2       42.80       50.06      4.94 o 
  -3   3   2      428.64      432.92     10.67 o 
  -2   3   2      112.86      116.91      4.64 o 
  -1   3   2     1756.47     1698.69     14.84 o 
   0   3   2     7418.03     7444.13     53.24 o 
   1   3   2     1127.01     1101.31     10.57 o 
   2   3   2      973.87     1021.93     11.74 o 
   3   3   2      251.76      277.37      5.27 o 
   4   3   2       31.58       31.49      4.15 o 
   5   3   2       62.20       68.95      6.19 o 
  -5   4   2        1.18        1.90      3.50 o 
  -4   4   2        0.11        0.03      2.37 o 
  -3   4   2       36.09       40.85      3.39 o 
  -2   4   2      938.52      941.32     14.60 o 
  -1   4   2      737.15      705.14      7.37 o 
   0   4   2        2.26        3.22      0.63 o 
   1   4   2       61.65       52.00      1.93 o 
   2   4   2      634.34      734.24      9.46 o 
   3   4   2        0.13        0.83      1.08 o 
   4   4   2      247.26      255.43     23.40 o 
   5   4   2      168.98      178.32      8.83 o 
  -5   5   2        0.01       -2.00      3.20 o 
  -4   5   2        1.90       -0.50      2.29 o 
  -3   5   2     1391.90     1383.76     39.13 o 
  -2   5   2      189.71      201.72      6.92 o 
  -1   5   2      703.66      676.55      7.52 o 
   0   5   2     3196.89     3013.19     23.26 o 
   1   5   2       53.16       50.07      1.64 o 
   2   5   2      138.98      141.16      3.68 o 
   3   5   2        2.30        5.16      2.51 o 
   4   5   2       87.91       95.47      9.55 o 
   5   5   2        0.79       -3.88      2.59 o 
  -5   6   2        0.23        1.25      3.55 o 
  -4   6   2       32.51       35.83      7.12 o 
  -3   6   2      256.02      271.94     10.09 o 
  -2   6   2        5.06        0.61      1.24 o 
  -1   6   2       89.68       76.46      2.40 o 
   0   6   2       13.03        8.83      1.08 o 
   1   6   2      668.64      710.69      8.36 o 
   2   6   2     3072.53     3208.24     34.40 o 
   3   6   2       63.05       66.26      3.84 o 
   4   6   2       25.85       24.42      3.95 o 
   5   6   2      108.47      106.40      7.60 o 
  -5   7   2        6.23       -0.30      3.95 o 
  -4   7   2      179.22      190.78      9.70 o 
  -3   7   2      212.16      234.40      9.60 o 
  -2   7   2       83.75       78.06      2.01 o 
  -1   7   2       76.30       73.32      2.25 o 
   0   7   2       58.74       58.76      2.13 o 
   1   7   2      238.24      275.96      5.72 o 
   2   7   2      392.18      438.19      6.45 o 
   3   7   2        6.91        3.45      2.36 o 
   4   7   2        0.68        3.04      2.58 o 
   5   7   2       24.31       29.44      5.90 o 
  -5   8   2        7.76        4.30      4.25 o 
  -4   8   2       44.41       40.60      5.39 o 
  -3   8   2        2.36        3.47      2.19 o 
  -2   8   2      144.12      128.62      3.45 o 
  -1   8   2       36.87       34.95      1.84 o 
   0   8   2      257.93      250.07      4.11 o 
   1   8   2        4.02        3.93      1.02 o 
   2   8   2       32.03       38.73      2.15 o 
   3   8   2      222.81      233.13      9.39 o 
   4   8   2       30.17       27.71      4.62 o 
   5   8   2        0.01       -4.43      3.13 o 
  -5   9   2        3.64        6.95      4.80 o 
  -4   9   2       16.09       17.15      5.82 o 
  -3   9   2      112.57      104.86      2.88 o 
  -2   9   2      447.85      430.38      6.29 o 
  -1   9   2      173.56      185.78      3.93 o 
   0   9   2      233.81      240.41      3.07 o 
   1   9   2     1110.34     1107.83     11.52 o 
   2   9   2       62.91       59.28      3.09 o 
   3   9   2        0.48        1.18      2.38 o 
   4   9   2       58.86       67.83      6.48 o 
   5   9   2      142.79      129.90     11.60 o 
  -4  10   2        7.49        5.15      3.20 o 
  -3  10   2       58.75       61.90      5.14 o 
  -2  10   2       13.48       13.35      2.00 o 
  -1  10   2      997.88     1069.08     11.80 o 
   0  10   2      485.90      525.16      5.80 o 
   1  10   2      350.79      373.08      5.25 o 
   2  10   2      250.12      240.88      6.06 o 
   3  10   2      262.95      247.99     14.90 o 
   4  10   2        5.54        7.42      3.47 o 
  -5  11   2        4.09        4.75      3.85 o 
  -4  11   2        0.28       -0.34      1.96 o 
  -3  11   2        1.73        2.06      1.80 o 
  -2  11   2       46.38       50.45      3.26 o 
  -1  11   2      417.25      418.54      6.46 o 
   0  11   2        5.98        6.12      0.84 o 
   1  11   2     1001.62      964.91     10.36 o 
   2  11   2      385.69      372.69      8.72 o 
   3  11   2       66.50       70.07     18.74 o 
   4  11   2      155.42      141.75      9.14 o 
  -5  12   2       13.55       20.89      5.45 o 
  -4  12   2        0.12        1.18      2.39 o 
  -3  12   2       61.48       75.32      4.26 o 
  -2  12   2      108.18      107.76      6.39 o 
  -1  12   2      616.85      636.37     11.64 o 
   0  12   2        0.65        0.01      0.72 o 
   1  12   2       53.81       60.15      2.76 o 
   2  12   2      183.10      175.38     11.98 o 
   3  12   2        5.07       10.37      3.57 o 
   4  12   2      221.82      209.23     11.01 o 
  -4  13   2       99.38       95.71      9.30 o 
  -3  13   2       67.56       82.28      5.61 o 
  -2  13   2      489.58      528.89     10.31 o 
  -1  13   2       80.32       94.78      3.64 o 
   0  13   2      268.37      274.16      4.98 o 
   1  13   2       44.64       53.91      3.01 o 
   2  13   2      188.31      194.42      7.06 o 
   3  13   2       52.75       45.48      6.25 o 
   4  13   2       28.08       41.46      8.42 o 
  -4  14   2        4.78        2.47      2.96 o 
  -3  14   2      320.09      333.90      9.09 o 
  -2  14   2        0.00        0.19      1.74 o 
  -1  14   2      285.31      299.08      6.94 o 
   0  14   2       49.92       52.43      2.46 o 
   1  14   2      740.37      744.25      9.99 o 
   2  14   2       26.53       20.50      3.13 o 
   3  14   2      250.69      248.40     13.42 o 
   4  14   2        6.22       -3.50      4.80 o 
  -4  15   2      314.42      292.08     13.46 o 
  -3  15   2      117.69      111.60      6.60 o 
  -2  15   2       94.29       74.81      5.90 o 
  -1  15   2       82.69       82.22      8.61 o 
   0  15   2      153.07      177.16      4.17 o 
   1  15   2     1051.08     1014.32     14.30 o 
   2  15   2      689.24      686.18     13.22 o 
   3  15   2        0.77        0.30      5.20 o 
  -4  16   2      232.98      254.04     10.14 o 
  -3  16   2      116.66      118.92      7.03 o 
  -2  16   2      135.28      130.47      9.42 o 
  -1  16   2       25.99       23.70      2.95 o 
   0  16   2      231.95      223.00      6.41 o 
   1  16   2      121.30      125.25      4.06 o 
   2  16   2       50.04       48.69      4.17 o 
   3  16   2       45.10       37.59     12.09 o 
  -4  17   2       32.24       26.04      7.10 o 
  -3  17   2       25.26       33.59     10.22 o 
  -2  17   2       18.15       34.71     12.97 o 
  -1  17   2       36.24       25.24      6.41 o 
   0  17   2       47.12       49.95      3.68 o 
   1  17   2      387.13      400.82     11.50 o 
   2  17   2        3.87        4.03      2.34 o 
   3  17   2      105.94       96.36     10.40 o 
  -4  18   2        0.37        5.35      5.25 o 
  -3  18   2        0.53        5.30      4.60 o 
  -2  18   2       83.28       83.87     12.77 o 
  -1  18   2       27.07       18.87      2.95 o 
   0  18   2       62.50       73.99      4.45 o 
   1  18   2      205.91      182.75      5.19 o 
   2  18   2       58.21       55.82      4.52 o 
   3  18   2       14.19       13.29      5.90 o 
   4  18   2        1.58       -4.45      5.15 o 
  -3  19   2        5.35        5.60      4.70 o 
  -2  19   2        1.01        3.40      3.35 o 
  -1  19   2       27.19       24.85      3.29 o 
   0  19   2      130.56      131.63      5.90 o 
   1  19   2      151.58      147.34      6.44 o 
   2  19   2        2.13        0.48      2.57 o 
   3  19   2        2.34       -2.55      4.55 o 
  -3  20   2        2.37        9.84      4.95 o 
  -2  20   2        4.59       -2.10      3.45 o 
  -1  20   2       11.30        5.69      7.22 o 
   0  20   2       55.62       39.76      4.28 o 
   1  20   2      149.23      155.70      6.96 o 
   2  20   2       14.50       10.61      3.21 o 
   3  20   2        6.52        3.00      5.20 o 
  -2  21   2        0.01        2.50      4.00 o 
  -1  21   2        8.98       13.82      5.52 o 
   0  21   2       27.87       29.71      6.27 o 
   1  21   2       38.85       29.56      7.33 o 
   2  21   2       34.12       35.58      5.97 o 
  -2  22   2        1.31        4.20      4.40 o 
  -1  22   2       25.22       28.05      4.49 o 
   0  22   2        5.24        7.76      3.48 o 
   1  22   2        1.44        0.69      2.79 o 
   2  22   2        0.04       -2.17      2.84 o 
  -1  23   2        0.65        2.10      4.35 o 
   0  23   2       21.58       25.16      4.48 o 
   1  23   2       25.12       23.95      4.80 o 
  -5   0   3       13.77       13.24      3.55 o 
  -3   0   3        0.13       -0.45      1.25 o 
  -1   0   3    55058.97    58661.02    624.75 o 
   1   0   3     4154.38     4018.49     46.26 o 
   3   0   3       23.86       18.19      4.65 o 
   5   0   3      228.38      221.65     14.85 o 
  -5   1   3       12.13       20.41      2.63 o 
  -4   1   3        0.68        2.80      2.30 o 
  -3   1   3        8.20        9.35      1.68 o 
  -2   1   3       65.75       53.17      2.65 o 
  -1   1   3    29161.26    29153.60    277.76 o 
   0   1   3     2239.49     2222.89     20.72 o 
   1   1   3      855.06      793.93      7.81 o 
   2   1   3      296.13      295.98      4.44 o 
   3   1   3       33.14       33.65      6.92 o 
   4   1   3     1801.67     1869.97     34.65 o 
   5   1   3      158.51      171.79     13.17 o 
  -5   2   3        0.02        0.80      3.15 o 
  -4   2   3       97.92      102.16      6.85 o 
  -3   2   3     1294.13     1368.66     44.18 o 
  -2   2   3        1.57        2.64      1.38 o 
  -1   2   3    10463.85    10449.87     87.34 o 
   0   2   3     2196.39     2022.98     19.29 o 
   1   2   3      284.87      318.55      7.20 o 
   2   2   3      574.29      622.55      7.12 o 
   3   2   3      370.34      377.51     11.34 o 
   4   2   3      806.62      809.14     22.06 o 
   5   2   3        2.27        3.83      3.16 o 
  -5   3   3        0.00       -0.28      2.51 o 
  -4   3   3      154.72      155.41      8.70 o 
  -3   3   3       52.13       54.27      3.87 o 
  -2   3   3     1828.92     1780.47     30.97 o 
  -1   3   3       87.53       91.69      2.50 o 
   0   3   3     1173.43     1097.95     10.85 o 
   1   3   3       94.23      101.88      2.91 o 
   2   3   3      575.80      641.00      8.94 o 
   3   3   3       43.02       52.71      4.70 o 
   4   3   3      375.26      403.60     26.45 o 
   5   3   3        1.90        0.24      2.97 o 
  -5   4   3       30.73       32.81      5.08 o 
  -4   4   3       13.65       13.28      3.45 o 
  -3   4   3      204.77      206.61     16.55 o 
  -2   4   3       12.17       12.73      1.62 o 
  -1   4   3        0.71        0.60      0.70 o 
   0   4   3     2167.50     2088.57     19.60 o 
   1   4   3     1034.12      975.37      9.60 o 
   2   4   3        0.13        0.76      0.99 o 
   3   4   3       67.09       62.80      5.13 o 
   4   4   3        5.87        2.26      3.92 o 
   5   4   3        0.92        3.09      3.45 o 
  -5   5   3        1.47        3.05      3.26 o 
  -4   5   3       37.87       36.61      5.62 o 
  -3   5   3        2.39       -0.06      1.97 o 
  -2   5   3        2.66        3.57      1.37 o 
  -1   5   3      156.09      149.21      3.53 o 
   0   5   3     1735.79     1637.47     12.81 o 
   1   5   3     1268.44     1317.87     12.40 o 
   2   5   3     1865.91     2089.27     29.58 o 
   3   5   3      144.54      148.91      7.23 o 
   4   5   3       77.04       62.19      5.80 o 
   5   5   3       17.10       12.85      4.07 o 
  -5   6   3       38.02       40.06      5.78 o 
  -4   6   3       48.45       48.42      7.67 o 
  -3   6   3       14.22       14.61      3.13 o 
  -2   6   3      221.09      204.38      3.24 o 
  -1   6   3     1146.78     1133.98     11.20 o 
   0   6   3      864.33      864.16      8.46 o 
   1   6   3        3.06        4.68      0.92 o 
   2   6   3        1.20        2.35      1.02 o 
   3   6   3        3.38        2.69      2.43 o 
   4   6   3      114.21      124.75      7.78 o 
   5   6   3       19.92       30.34      5.26 o 
  -5   7   3        4.00        4.73      3.45 o 
  -4   7   3      157.35      146.16     10.52 o 
  -3   7   3       12.52        6.30      2.67 o 
  -2   7   3        5.60        5.20      0.95 o 
  -1   7   3     1105.68     1161.32     13.09 o 
   0   7   3     2531.59     2482.59     22.37 o 
   1   7   3      128.17      134.24      4.45 o 
   2   7   3      446.65      407.87      6.51 o 
   3   7   3        3.05        2.01      2.40 o 
   4   7   3       84.51       58.19     14.47 o 
   5   7   3       87.28       85.29      8.92 o 
  -5   8   3       55.16       57.73     10.20 o 
  -4   8   3        0.50        0.81      2.58 o 
  -3   8   3       87.01       95.43     11.20 o 
  -2   8   3      331.47      355.38      5.72 o 
  -1   8   3     1615.91     1714.19     16.20 o 
   0   8   3      712.79      723.11      6.51 o 
   1   8   3      120.74      120.07      3.33 o 
   2   8   3      105.69      114.71      4.05 o 
   3   8   3      358.82      361.07     12.57 o 
   4   8   3       31.41       28.26      4.89 o 
  -5   9   3        0.15       -2.15      5.80 o 
  -4   9   3        5.45        2.37      2.93 o 
  -3   9   3       72.95       75.76      3.97 o 
  -2   9   3      150.40      164.78      3.52 o 
  -1   9   3      792.61      801.78      9.54 o 
   0   9   3        4.43        5.63      0.78 o 
   1   9   3       48.49       47.60      1.89 o 
   2   9   3        2.88        4.55      1.60 o 
   3   9   3      382.57      382.67     13.35 o 
   4   9   3       32.64       25.05      4.98 o 
  -5  10   3        3.70        6.80      6.90 o 
  -4  10   3        2.95        2.32      2.97 o 
  -3  10   3       26.29       28.96      2.81 o 
  -2  10   3      273.90      270.19      6.38 o 
  -1  10   3      308.11      312.91      5.72 o 
   0  10   3      431.48      417.23      4.39 o 
   1  10   3        0.05        1.37      1.15 o 
   2  10   3       48.24       39.63      3.17 o 
   3  10   3       23.88       24.26      9.22 o 
   4  10   3       21.58       24.71      5.24 o 
  -5  11   3        0.21        8.10      7.15 o 
  -4  11   3       32.92       39.69      4.10 o 
  -3  11   3       52.81       54.97      3.47 o 
  -2  11   3       35.38       42.79      3.54 o 
  -1  11   3      288.22      268.24      5.92 o 
   0  11   3       17.12       15.66      1.04 o 
   1  11   3       48.03       42.42      3.60 o 
   2  11   3       15.93       15.86      2.51 o 
   3  11   3      126.61      102.07      7.88 o 
   4  11   3      129.55      125.15      9.23 o 
  -5  12   3       10.01        5.70      4.35 o 
  -4  12   3        8.94        4.78      2.60 o 
  -3  12   3       19.39       21.35      2.69 o 
  -2  12   3       65.94       70.09      3.86 o 
  -1  12   3      178.68      178.65      4.95 o 
   0  12   3      446.07      443.32      6.59 o 
   1  12   3       17.54       13.50      1.93 o 
   2  12   3        0.20        0.66      2.59 o 
   3  12   3      155.29      157.62     13.15 o 
   4  12   3       10.13        9.75      4.49 o 
  -4  13   3        7.36       12.45      2.84 o 
  -3  13   3       12.54        7.58      2.30 o 
  -2  13   3        3.93        6.08      2.05 o 
  -1  13   3       25.23       20.24      2.26 o 
   0  13   3      312.70      316.79      5.54 o 
   1  13   3       12.10       13.63      1.99 o 
   2  13   3      490.49      487.26     14.74 o 
   3  13   3      113.01      112.23      8.78 o 
   4  13   3       12.54       15.74      7.00 o 
  -4  14   3        3.47        2.95      3.04 o 
  -3  14   3      133.14      144.36      6.05 o 
  -2  14   3       30.57       25.76      2.97 o 
  -1  14   3        9.19        7.97      2.59 o 
   0  14   3       36.89       37.68      2.45 o 
   1  14   3        3.15        3.39      2.45 o 
   2  14   3      111.48      104.89      5.28 o 
   3  14   3       19.66       11.24      6.40 o 
   4  14   3       15.33       27.04      8.25 o 
  -4  15   3       49.14       45.08      5.32 o 
  -3  15   3       34.64       33.54      3.68 o 
  -2  15   3       28.48       24.72      3.41 o 
  -1  15   3        0.06        2.16      2.34 o 
   0  15   3      153.98      141.53      7.63 o 
   1  15   3      116.41      126.85      5.39 o 
   2  15   3        3.80        6.04      2.35 o 
   3  15   3      113.97      107.21     13.94 o 
  -4  16   3       11.93        9.21      3.65 o 
  -3  16   3        4.09        4.71      2.87 o 
  -2  16   3      240.49      223.76     19.87 o 
  -1  16   3       59.52       57.49      4.80 o 
   0  16   3       37.12       41.65      4.61 o 
   1  16   3        2.30        4.15      1.68 o 
   2  16   3        0.43       -1.31      2.05 o 
   3  16   3      173.79      161.77     29.17 o 
  -4  17   3        0.06        3.61      4.08 o 
  -3  17   3       60.33       60.00      6.53 o 
  -2  17   3        0.27       -2.94      2.72 o 
  -1  17   3        0.01        7.38      9.97 o 
   0  17   3       23.67       27.26      3.15 o 
   1  17   3        3.80        4.89      3.07 o 
   2  17   3       17.00       17.82      3.24 o 
   3  17   3        0.54        2.30      4.65 o 
  -4  18   3        0.00        4.29      6.37 o 
  -3  18   3        4.04       -1.75      3.85 o 
  -2  18   3       42.72       44.69      5.34 o 
  -1  18   3        0.07        0.62      2.63 o 
   0  18   3       45.44       47.05      3.88 o 
   1  18   3       25.78       20.19      4.71 o 
   2  18   3       42.71       41.77      7.17 o 
   3  18   3        4.64        4.00      4.85 o 
  -3  19   3        0.04        0.60      3.90 o 
  -2  19   3       11.49       16.29      4.75 o 
  -1  19   3        1.72        3.31      3.03 o 
   0  19   3       33.82       26.96      3.66 o 
   1  19   3       14.08       15.37      3.93 o 
   2  19   3        0.50        3.50      2.69 o 
   3  19   3        0.08        2.05      4.80 o 
  -3  20   3        0.78       -3.85      4.10 o 
  -2  20   3        1.37       -1.55      3.40 o 
  -1  20   3        4.77        3.09      3.10 o 
   0  20   3      179.19      184.25      7.47 o 
   1  20   3        0.91        1.60      2.41 o 
   2  20   3        3.40        1.28      2.70 o 
   3  20   3        0.04        4.15      5.15 o 
  -2  21   3       13.12       10.74      4.85 o 
   0  21   3        0.06        0.62      4.27 o 
   1  21   3       15.03       14.22      3.26 o 
   2  21   3        7.90        2.70      4.20 o 
  -2  22   3        2.46       -6.00      4.00 o 
   0  22   3        0.02        1.47      3.67 o 
   1  22   3        2.78        9.62      3.44 o 
   0  23   3        1.20        0.83      3.11 o 
  -4   0   4       16.72       14.64      2.75 o 
  -2   0   4     3044.83     3156.54     44.43 o 
   0   0   4     2034.37     1968.28     46.01 o 
   2   0   4     1306.69     1364.62     19.93 o 
   4   0   4       83.36      101.56     10.35 o 
  -5   1   4        0.05        0.81      1.91 o 
  -4   1   4        0.00        4.40      2.20 o 
  -3   1   4       52.95       56.91      2.08 o 
  -2   1   4       74.83       75.29      2.32 o 
  -1   1   4      469.66      447.54      5.39 o 
   0   1   4      150.17      137.69      3.51 o 
   1   1   4     4294.80     4115.90     49.96 o 
   2   1   4     1610.72     1601.49     15.97 o 
   3   1   4      161.61      165.42      7.95 o 
   4   1   4        2.06        5.02      2.84 o 
   5   1   4       11.67       10.46      4.12 o 
  -5   2   4        2.73        5.60      3.35 o 
  -4   2   4        9.48       11.49      3.25 o 
  -3   2   4        9.21        7.66      4.17 o 
  -2   2   4      205.77      223.97      4.01 o 
  -1   2   4      542.21      523.98      6.07 o 
   0   2   4      316.17      325.50      5.58 o 
   1   2   4     1129.09     1131.02      9.56 o 
   2   2   4      305.16      285.16      5.10 o 
   3   2   4      137.74      137.41      7.35 o 
   4   2   4       31.10       33.44      5.09 o 
   5   2   4        3.75        2.60      3.42 o 
  -5   3   4        9.42        6.89      3.28 o 
  -4   3   4      150.60      146.21      8.50 o 
  -3   3   4       61.22       58.73      5.10 o 
  -2   3   4     1051.01     1024.62     11.97 o 
  -1   3   4        3.86        2.41      0.80 o 
   0   3   4      138.46      144.83      2.76 o 
   1   3   4     1670.91     1666.94     13.15 o 
   2   3   4       12.39       10.94      1.50 o 
   3   3   4      165.55      159.16      7.86 o 
   4   3   4      116.31      110.64      7.57 o 
   5   3   4        0.73       -1.04      3.52 o 
  -5   4   4        1.73        3.99      4.42 o 
  -4   4   4      173.84      181.62     14.80 o 
  -3   4   4        0.36        0.35      1.99 o 
  -2   4   4      362.55      353.65      4.87 o 
  -1   4   4       33.77       27.88      2.06 o 
   0   4   4      271.20      249.63      3.82 o 
   1   4   4     2163.11     2319.98     19.54 o 
   2   4   4       17.02       14.92      1.16 o 
   3   4   4      379.37      372.00     12.44 o 
   4   4   4        7.58        9.88      3.42 o 
   5   4   4       11.82       15.65      4.62 o 
  -5   5   4        0.86       -1.39      2.88 o 
  -4   5   4       26.71       24.95      4.06 o 
  -3   5   4      153.37      146.91      8.30 o 
  -2   5   4       93.41       91.14      3.62 o 
  -1   5   4        7.05        8.36      1.12 o 
   0   5   4      394.63      401.80      5.17 o 
   1   5   4       88.33       93.30      2.42 o 
   2   5   4      337.96      352.36      4.80 o 
   3   5   4       30.22       19.66      6.30 o 
   4   5   4      197.28      206.68     10.08 o 
   5   5   4       10.10       27.79      8.10 o 
  -5   6   4       10.12       10.36      3.74 o 
  -4   6   4        6.10        1.67      2.97 o 
  -3   6   4        2.63        2.58      2.10 o 
  -2   6   4       33.41       29.79      1.62 o 
  -1   6   4      141.40      130.76      3.11 o 
   0   6   4       31.62       36.60      1.32 o 
   1   6   4       24.59       20.70      1.49 o 
   2   6   4      411.19      413.47      7.83 o 
   3   6   4       19.64       23.64      5.97 o 
   4   6   4       31.93       35.51      5.35 o 
  -5   7   4        2.77       -0.14      3.06 o 
  -4   7   4        0.00       -0.84      2.08 o 
  -3   7   4        6.56       10.19      2.98 o 
  -2   7   4      281.64      274.28      4.43 o 
  -1   7   4      941.02      898.06     10.02 o 
   0   7   4      920.75      922.06      7.95 o 
   1   7   4      679.79      672.41      9.06 o 
   2   7   4        8.71       10.85      1.72 o 
   3   7   4      121.83      111.86      7.56 o 
   4   7   4        0.02        1.05      3.04 o 
  -5   8   4        8.32        5.15      7.45 o 
  -4   8   4       10.08       10.82      3.51 o 
  -3   8   4        6.55        4.28      1.05 o 
  -2   8   4       34.92       30.86      3.13 o 
  -1   8   4      647.76      667.18      9.72 o 
   0   8   4       18.46       16.53      1.09 o 
   1   8   4      346.19      328.24      6.88 o 
   2   8   4      245.81      249.58      6.65 o 
   3   8   4       26.88       19.75      4.10 o 
   4   8   4       42.50       35.87      5.63 o 
  -5   9   4       14.22       10.04      8.20 o 
  -4   9   4        0.82        0.59      2.60 o 
  -3   9   4        1.14        2.78      1.58 o 
  -2   9   4       41.74       48.10      5.27 o 
  -1   9   4      655.28      660.48      7.97 o 
   0   9   4       92.74       87.25      2.56 o 
   1   9   4       74.46       77.81      4.34 o 
   2   9   4      294.22      285.60     15.64 o 
   3   9   4        5.92        3.82      2.93 o 
   4   9   4       65.61       55.19      6.89 o 
  -5  10   4        5.93        5.20      6.70 o 
  -4  10   4        3.63        6.54      1.78 o 
  -3  10   4       31.51       32.20      3.12 o 
  -2  10   4        9.94        9.14      1.56 o 
  -1  10   4      529.42      541.66     10.14 o 
   0  10   4       50.50       54.29      1.70 o 
   1  10   4      484.33      470.63      7.56 o 
   2  10   4        8.74        8.15      2.12 o 
   3  10   4       60.00       59.73     11.87 o 
   4  10   4        0.90        6.54      5.82 o 
  -5  11   4        4.41       17.54      8.95 o 
  -4  11   4       59.60       61.16      6.97 o 
  -3  11   4        2.28        2.28      1.47 o 
  -2  11   4       61.68       52.07      3.32 o 
  -1  11   4       93.91       96.73      4.29 o 
   0  11   4        7.08        6.31      1.30 o 
   1  11   4      164.94      164.87      3.98 o 
   2  11   4      407.72      410.82     17.11 o 
   3  11   4        1.25       -2.05      2.84 o 
   4  11   4       86.27       79.95     10.80 o 
  -5  12   4        1.91       -2.85      6.45 o 
  -4  12   4      119.98      141.42      6.48 o 
  -3  12   4      167.55      179.36      6.99 o 
  -2  12   4       10.90        8.60      2.06 o 
  -1  12   4        8.07        9.15      1.77 o 
   0  12   4      539.94      549.58      8.76 o 
   1  12   4       66.88       62.50      2.97 o 
   2  12   4      475.65      478.96     11.21 o 
   3  12   4      304.68      289.39     12.97 o 
   4  12   4        0.26        0.05      5.20 o 
  -5  13   4       13.67       13.79      8.85 o 
  -4  13   4       17.64       18.53      3.12 o 
  -3  13   4      448.73      450.72      9.90 o 
  -2  13   4       85.37       89.81      4.54 o 
  -1  13   4      150.73      156.02      5.27 o 
   0  13   4       33.34       33.60      2.83 o 
   1  13   4       28.98       30.55      2.41 o 
   2  13   4      556.05      518.51     13.64 o 
   3  13   4      255.20      235.90     17.60 o 
   4  13   4        3.04        6.20      6.05 o 
  -5  14   4       11.94       15.44      8.50 o 
  -4  14   4        4.57        3.98      2.60 o 
  -3  14   4      119.23      123.25      5.66 o 
  -2  14   4      130.78      114.86      5.13 o 
  -1  14   4       53.89       59.57      4.85 o 
   0  14   4        0.31        0.56      1.82 o 
   1  14   4       64.97       70.77      3.29 o 
   2  14   4      700.82      697.49     13.54 o 
   3  14   4       86.37       62.97     11.65 o 
  -4  15   4        6.26        0.85      5.21 o 
  -3  15   4       17.30       17.24      3.09 o 
  -2  15   4       57.92       55.35      7.49 o 
  -1  15   4       31.59       26.14      3.87 o 
   0  15   4      170.64      169.25      8.10 o 
   1  15   4       20.78       18.17      3.11 o 
   2  15   4      456.90      429.33     10.41 o 
   3  15   4       19.67       17.49      8.15 o 
  -4  16   4       10.99        8.92      3.75 o 
  -3  16   4       22.44       22.70      4.24 o 
  -2  16   4       37.34       31.88      6.04 o 
  -1  16   4       43.41       47.48      4.57 o 
   0  16   4        5.95        4.98      1.86 o 
   1  16   4      422.69      399.48      7.72 o 
   2  16   4      150.02      143.44      6.51 o 
  -4  17   4       85.22       78.80      8.05 o 
  -3  17   4        0.14       -1.52      3.12 o 
  -2  17   4        0.39        0.59      2.95 o 
  -1  17   4       90.12       89.04     16.14 o 
   0  17   4      115.05       99.33     10.52 o 
   1  17   4      274.07      275.79      8.23 o 
   2  17   4        5.41       10.96      2.85 o 
   3  17   4        0.02        1.10      5.05 o 
  -3  18   4       64.07       82.27     17.82 o 
  -2  18   4       35.97       35.93      5.03 o 
  -1  18   4       56.27       49.75      8.32 o 
   0  18   4        1.64        9.98      3.68 o 
   1  18   4       36.38       42.77      4.90 o 
   2  18   4        0.71        4.06      2.58 o 
   3  18   4       12.98       21.09      6.60 o 
  -3  19   4        0.08        2.55      4.15 o 
  -2  19   4        1.08        5.60      3.95 o 
  -1  19   4        4.51        6.37      3.24 o 
   0  19   4        0.04        0.09      5.77 o 
   1  19   4        5.18        4.28      2.54 o 
   2  19   4       12.99       14.83      3.43 o 
   3  19   4        1.23       -3.15      5.00 o 
  -3  20   4        1.92        3.00      4.35 o 
  -2  20   4        0.11       -1.45      4.05 o 
  -1  20   4        0.81        0.47      5.12 o 
   0  20   4        8.41        6.97      3.84 o 
   1  20   4        2.36        6.09      2.85 o 
   2  20   4       11.17       16.93      3.69 o 
  -2  21   4       82.71       85.06      8.20 o 
  -1  21   4       10.16       13.49      4.10 o 
   0  21   4        6.09        6.70      4.30 o 
   1  21   4        0.03       -1.71      2.78 o 
   2  21   4       15.65       13.36      3.57 o 
   0  22   4        0.28       -3.75      3.55 o 
   1  22   4       11.76       12.98      3.87 o 
  -5   0   5       38.35       33.93      4.45 o 
  -3   0   5        0.02        1.95      1.85 o 
  -1   0   5      586.96      564.17     10.08 o 
   1   0   5     3644.69     3666.21     35.79 o 
   3   0   5       62.83       69.92      8.85 o 
  -5   1   5       11.75        9.00      2.28 o 
  -4   1   5        2.32        4.09      1.59 o 
  -3   1   5       26.31       29.27      2.02 o 
  -2   1   5       14.69       14.51      1.51 o 
  -1   1   5       53.10       64.54      2.16 o 
   0   1   5       87.93       80.32      3.57 o 
   1   1   5       98.94       97.16      2.69 o 
   2   1   5      385.47      397.07     12.01 o 
   3   1   5      121.51      111.11      7.54 o 
   4   1   5      537.90      523.14     18.30 o 
  -5   2   5        4.46        5.03      1.93 o 
  -4   2   5       23.30       22.83      2.17 o 
  -3   2   5        0.24       -0.16      0.99 o 
  -2   2   5       59.67       57.09      2.48 o 
  -1   2   5       17.22       19.08      1.43 o 
   0   2   5        9.47       11.26      1.51 o 
   1   2   5      102.46      100.83      2.34 o 
   2   2   5      172.86      189.96      5.36 o 
   3   2   5        0.00        1.50      2.51 o 
   4   2   5      353.38      347.40     13.64 o 
  -5   3   5       18.32       16.19      4.35 o 
  -4   3   5       17.42       14.24      3.60 o 
  -3   3   5      205.88      218.06      6.42 o 
  -2   3   5      952.90      935.02     12.08 o 
  -1   3   5     1095.82     1109.17     11.49 o 
   0   3   5       28.68       35.17      1.90 o 
   1   3   5     1883.81     1965.74     14.99 o 
   2   3   5        2.05        4.79      1.20 o 
   3   3   5      511.89      511.16     16.68 o 
   4   3   5       23.10       17.53      4.36 o 
  -5   4   5        3.18        7.59      3.65 o 
  -4   4   5       53.55       60.14      9.15 o 
  -3   4   5       28.41       27.49      2.14 o 
  -2   4   5       77.31       78.78      2.56 o 
  -1   4   5     1399.06     1366.45     17.36 o 
   0   4   5      511.91      482.39      5.69 o 
   1   4   5        3.13        5.61      0.87 o 
   2   4   5        0.41        1.64      1.09 o 
   3   4   5      190.07      178.15     14.12 o 
   4   4   5      148.60      139.28     11.87 o 
  -5   5   5        7.33        6.66      3.60 o 
  -4   5   5       47.46       36.95      8.27 o 
  -3   5   5        9.24        8.10      1.23 o 
  -2   5   5        5.39        5.70      1.29 o 
  -1   5   5        8.37       10.25      2.49 o 
   0   5   5       29.16       30.68      1.64 o 
   1   5   5       76.47       73.90      3.85 o 
   2   5   5      192.69      205.12      5.63 o 
   3   5   5        2.27        3.68      3.17 o 
   4   5   5      381.52      344.51     19.42 o 
  -5   6   5        5.10        1.35      3.32 o 
  -4   6   5       45.05       25.91      8.42 o 
  -3   6   5       12.69       10.77      2.14 o 
  -2   6   5        5.37        6.55      1.23 o 
  -1   6   5       32.05       25.44      1.76 o 
   0   6   5      136.25      137.49      2.92 o 
   1   6   5      889.99      860.89      8.56 o 
   2   6   5       29.55       32.15      2.66 o 
   3   6   5       44.29       36.96      5.30 o 
   4   6   5        0.10       -0.18      2.90 o 
  -5   7   5        1.79        2.20      6.90 o 
  -4   7   5      145.40      163.80      9.28 o 
  -3   7   5       49.84       51.00      3.01 o 
  -2   7   5       89.14       92.03      6.88 o 
  -1   7   5       14.77       13.93      1.66 o 
   0   7   5      204.90      215.35      4.15 o 
   1   7   5      863.68      931.03      9.18 o 
   2   7   5        2.11        2.69      1.50 o 
   3   7   5       44.45       48.74     10.60 o 
   4   7   5      261.33      240.16     16.52 o 
  -5   8   5        2.84        0.10      7.25 o 
  -4   8   5       40.09       38.60      6.27 o 
  -3   8   5       40.72       45.12      3.07 o 
  -2   8   5       19.72       22.28      2.19 o 
  -1   8   5       43.93       47.77      2.62 o 
   0   8   5        0.24       -0.60      0.73 o 
   1   8   5     1266.85     1263.66     13.42 o 
   2   8   5      383.16      374.11      8.62 o 
   3   8   5       80.30       84.38      7.50 o 
   4   8   5        8.12        3.44      3.51 o 
  -5   9   5       23.12       20.44      9.45 o 
  -4   9   5        6.24        3.09      2.79 o 
  -3   9   5       21.93       25.70      2.42 o 
  -2   9   5       26.10       29.84      2.55 o 
  -1   9   5      146.51      151.68      3.96 o 
   0   9   5        0.29       -0.77      0.75 o 
   1   9   5        7.06        7.28      1.25 o 
   2   9   5        1.09        0.56      1.51 o 
   3   9   5       34.73       21.81      4.59 o 
   4   9   5       34.88       33.16      6.00 o 
  -5  10   5        4.23        7.50      7.40 o 
  -4  10   5        4.55        3.66      1.89 o 
  -3  10   5        0.01       -1.08      1.44 o 
  -2  10   5       59.74       65.48      3.56 o 
  -1  10   5        5.86        7.34      1.61 o 
   0  10   5      783.50      770.25     10.06 o 
   1  10   5      106.26       94.91      5.78 o 
   2  10   5        4.40        2.81      1.86 o 
   3  10   5       16.06       22.13      5.02 o 
   4  10   5       79.40       60.72      7.77 o 
  -5  11   5        0.92        1.69      2.48 o 
  -4  11   5        0.46       -0.06      1.93 o 
  -3  11   5        6.82       10.89      2.17 o 
  -2  11   5       61.28       57.33      4.60 o 
  -1  11   5        0.50        2.16      1.54 o 
   0  11   5       23.84       21.57      2.03 o 
   1  11   5      533.08      475.56      8.89 o 
   2  11   5      233.26      220.96      7.95 o 
   3  11   5        0.58       -3.78      4.30 o 
   4  11   5       73.39       54.98     11.30 o 
  -5  12   5        6.73        8.20      8.15 o 
  -4  12   5        2.97        1.67      2.40 o 
  -3  12   5      101.38      111.60      9.41 o 
  -2  12   5      189.68      182.87      8.51 o 
  -1  12   5       16.88       14.44      2.15 o 
   0  12   5      302.84      314.31      6.80 o 
   1  12   5       55.48       47.61      3.26 o 
   2  12   5       15.45       12.58      3.07 o 
   3  12   5      471.06      439.58     24.25 o 
   4  12   5        3.69       -6.65      5.60 o 
  -5  13   5       16.47       22.59     10.84 o 
  -4  13   5        6.62        7.57      3.11 o 
  -3  13   5       49.75       48.29      4.22 o 
  -2  13   5      426.84      460.50      9.70 o 
  -1  13   5       49.50       47.22      5.42 o 
   0  13   5        2.77        6.49      1.88 o 
   1  13   5      259.74      259.75      6.58 o 
   2  13   5      353.17      359.65     11.21 o 
   3  13   5       52.26       42.78     10.30 o 
  -4  14   5      157.70      165.99     13.05 o 
  -3  14   5        3.34        4.47      2.29 o 
  -2  14   5       20.11       26.74      4.63 o 
  -1  14   5        0.02       -1.93      1.89 o 
   0  14   5        4.81        1.50      1.66 o 
   1  14   5       27.89       24.94      2.75 o 
   2  14   5      178.93      188.79      8.42 o 
   3  14   5        1.42       -2.55      5.60 o 
  -4  15   5        0.05        0.18      3.00 o 
  -3  15   5       84.82       88.78      5.21 o 
  -2  15   5        8.55        9.14      2.93 o 
  -1  15   5        0.17       -2.22      2.06 o 
   0  15   5      503.67      529.10      9.37 o 
   1  15   5      357.54      371.62     10.02 o 
   2  15   5       12.63       11.15      2.76 o 
   3  15   5       27.04       27.99     10.00 o 
  -4  16   5        3.39        0.74      4.27 o 
  -3  16   5        3.17       -1.10      3.05 o 
  -2  16   5       27.98       24.40      3.81 o 
  -1  16   5      104.38      119.76     13.44 o 
   0  16   5      277.46      265.28      8.33 o 
   1  16   5      178.61      158.55      5.70 o 
   2  16   5        0.12        2.73      2.41 o 
  -4  17   5       15.98       17.20      6.82 o 
  -3  17   5       19.25       21.58      4.74 o 
  -2  17   5        5.74        1.85      2.69 o 
  -1  17   5       56.85       57.33     17.09 o 
   0  17   5       85.84      104.61      8.27 o 
   1  17   5       10.47       10.11      3.55 o 
   2  17   5      109.31      121.06      7.69 o 
   3  17   5        0.87        6.50      5.55 o 
  -3  18   5        8.32        9.64      4.10 o 
  -2  18   5        1.12        0.39      3.06 o 
  -1  18   5       53.19       43.42      4.89 o 
   0  18   5      353.01      365.85     12.68 o 
   1  18   5        4.29        4.98      3.19 o 
   2  18   5       11.57        9.80      2.98 o 
   3  18   5       14.40       11.89      6.35 o 
  -3  19   5        0.79       -0.77      3.54 o 
  -2  19   5        9.59       11.69      4.50 o 
  -1  19   5       31.33       37.04      4.76 o 
   0  19   5       75.65       51.28     12.89 o 
   1  19   5        4.08       -0.68      3.03 o 
   2  19   5        3.67        4.49      3.03 o 
  -2  20   5        2.67        6.50      4.35 o 
  -1  20   5        8.89       -4.87      3.25 o 
   0  20   5      125.87      167.19     10.90 o 
   1  20   5        1.73       -1.35      2.85 o 
   2  20   5        3.58        4.59      3.16 o 
  -2  21   5       23.61       23.34      5.85 o 
  -1  21   5        0.32       -0.95      3.60 o 
   0  21   5       14.72       12.84      4.95 o 
   1  21   5       15.49        1.65      4.05 o 
   0  22   5        1.59       -1.00      3.75 o 
  -4   0   6       19.52       15.74      3.40 o 
  -2   0   6      266.49      285.57      8.85 o 
   0   0   6     2210.45     2160.65     26.14 o 
   2   0   6        7.06        7.30      1.67 o 
   4   0   6      543.61      473.43     24.05 o 
  -5   1   6       13.05        9.58      3.30 o 
  -4   1   6       50.16       51.39      3.42 o 
  -3   1   6        0.04        0.33      1.39 o 
  -2   1   6     2071.93     1971.21     29.99 o 
  -1   1   6      751.75      759.88      8.02 o 
   0   1   6        5.20        3.90      1.45 o 
   1   1   6      638.87      649.15      7.21 o 
   2   1   6      118.75      121.50     14.08 o 
   3   1   6      763.40      762.80     21.00 o 
   4   1   6       41.48       48.07      6.61 o 
  -6   2   6        0.03        8.40     10.09 o 
  -5   2   6       30.77       22.80      5.10 o 
  -4   2   6      134.78      128.81      4.92 o 
  -3   2   6       38.16       36.32      2.86 o 
  -2   2   6     4241.24     4256.38     54.67 o 
  -1   2   6      151.53      150.14      3.10 o 
   0   2   6        4.27        5.15      1.04 o 
   1   2   6      290.38      331.43      5.36 o 
   2   2   6      298.12      305.65     17.01 o 
   3   2   6     1032.56      981.32     24.40 o 
   4   2   6       22.67       27.72      5.42 o 
  -6   3   6        2.96       -5.20      8.70 o 
  -5   3   6        0.61        0.20      1.95 o 
  -4   3   6        0.28        0.46      1.50 o 
  -3   3   6      107.39       89.12      4.08 o 
  -2   3   6     1595.06     1630.93     26.37 o 
  -1   3   6      479.61      438.70      5.99 o 
   0   3   6       32.23       34.25      1.72 o 
   1   3   6      506.81      558.23      6.55 o 
   2   3   6       80.96       75.77      5.87 o 
   3   3   6     1049.16     1010.93     24.88 o 
   4   3   6        6.20        4.73      3.43 o 
  -5   4   6        0.06        0.86      2.57 o 
  -4   4   6       54.64       55.03      3.31 o 
  -3   4   6       54.48       58.12      3.54 o 
  -2   4   6       25.13       29.51      2.82 o 
  -1   4   6      127.85      128.25      3.33 o 
   0   4   6        2.70        1.45      0.90 o 
   1   4   6       28.78       36.55      1.91 o 
   2   4   6       66.46       71.76      3.62 o 
   3   4   6      817.55      825.69     31.57 o 
   4   4   6        4.01        1.97      3.36 o 
  -5   5   6       14.67       11.89      2.62 o 
  -4   5   6        0.05       -0.72      1.42 o 
  -3   5   6       73.21       83.03      5.04 o 
  -2   5   6      232.10      233.33      9.46 o 
  -1   5   6        5.89        7.47      1.89 o 
   0   5   6      294.33      301.10      4.65 o 
   1   5   6      202.11      229.79      4.71 o 
   2   5   6        3.88        5.55      1.71 o 
   3   5   6      128.36      103.51     14.02 o 
   4   5   6        7.29        2.29      3.75 o 
  -5   6   6        9.06        4.70      8.30 o 
  -4   6   6        2.34        1.73      1.56 o 
  -3   6   6        1.38        0.41      1.39 o 
  -2   6   6      363.45      386.28      7.34 o 
  -1   6   6     1628.08     1653.42     18.01 o 
   0   6   6      123.91      132.50      3.13 o 
   1   6   6      362.80      353.30      5.08 o 
   2   6   6        2.00        0.18      1.50 o 
   3   6   6       49.60       45.34      6.09 o 
   4   6   6        2.72        3.08      3.69 o 
  -5   7   6       30.45       27.19     11.14 o 
  -4   7   6        2.46        3.05      1.70 o 
  -3   7   6        2.23        2.41      2.27 o 
  -2   7   6       61.72       64.73      3.33 o 
  -1   7   6      160.49      157.20      7.07 o 
   0   7   6      253.38      254.59      3.67 o 
   1   7   6       62.62       59.44      2.41 o 
   2   7   6       38.63       38.09      3.17 o 
   3   7   6        0.00       -1.84      2.84 o 
   4   7   6      315.25      322.59     20.62 o 
  -5   8   6       14.64        3.30      7.55 o 
  -4   8   6        0.60        0.51      2.13 o 
  -3   8   6       19.46       12.31      2.55 o 
  -2   8   6       31.50       31.90      2.58 o 
  -1   8   6       15.99       12.66      1.87 o 
   0   8   6        2.35        0.72      0.88 o 
   1   8   6        0.23       -0.32      1.01 o 
   2   8   6        3.25        4.11      1.82 o 
   3   8   6        1.27        2.45      3.41 o 
   4   8   6        4.06        4.38      3.77 o 
  -5   9   6        0.39        3.92      2.20 o 
  -4   9   6        1.04        0.95      1.72 o 
  -3   9   6        0.19       -0.24      1.62 o 
  -2   9   6        5.09        5.74      1.75 o 
  -1   9   6       38.19       47.70      3.07 o 
   0   9   6        2.45        2.48      1.24 o 
   1   9   6        2.17        1.49      1.16 o 
   2   9   6      420.83      432.17     10.07 o 
   3   9   6      315.39      276.15     19.57 o 
   4   9   6       33.88       29.27      6.15 o 
  -5  10   6        6.07        1.95      6.85 o 
  -4  10   6       44.80       56.42      6.98 o 
  -3  10   6       93.22       95.68      4.35 o 
  -2  10   6      240.22      248.29      7.55 o 
  -1  10   6        1.25        0.63      1.34 o 
   0  10   6        7.33        7.65      1.70 o 
   1  10   6       20.22       18.70      2.19 o 
   2  10   6       75.91       82.13      5.34 o 
   3  10   6       47.92       58.49     20.29 o 
   4  10   6        8.67       11.19      7.20 o 
  -5  11   6        5.37       -6.75      6.65 o 
  -4  11   6       14.85        9.17      4.69 o 
  -3  11   6       31.34       27.51      2.96 o 
  -2  11   6        7.97        7.76      1.79 o 
  -1  11   6      114.68      118.22     10.05 o 
   0  11   6       30.93       29.00      2.42 o 
   1  11   6       83.31       72.86      4.74 o 
   2  11   6      408.88      402.32     27.25 o 
   3  11   6        0.05        0.75      5.25 o 
  -5  12   6        0.77       -0.80      8.10 o 
  -4  12   6       14.91       12.65      3.11 o 
  -3  12   6       35.85       32.17      2.88 o 
  -2  12   6        7.38        6.20      1.82 o 
  -1  12   6       88.94       87.77      8.95 o 
   0  12   6        0.58        0.64      1.54 o 
   1  12   6      202.73      211.55      6.06 o 
   2  12   6       46.86       46.45      6.95 o 
   3  12   6      119.65      130.90     15.19 o 
  -4  13   6       35.64       38.62      6.51 o 
  -3  13   6        3.42        5.14      1.93 o 
  -2  13   6        1.63        0.01      1.81 o 
  -1  13   6       32.58       34.26      3.58 o 
   0  13   6        0.22        0.38      1.54 o 
   1  13   6      263.76      245.89      7.13 o 
   2  13   6        3.19        5.29      2.87 o 
   3  13   6        3.06        8.00      6.95 o 
  -4  14   6       24.54       26.10      8.87 o 
  -3  14   6        1.81        1.70      2.22 o 
  -2  14   6        9.39        7.77      3.00 o 
  -1  14   6       10.53       12.71      2.83 o 
   0  14   6       20.57       19.84      2.60 o 
   1  14   6        3.98        0.12      1.98 o 
   2  14   6        6.69       12.92      3.52 o 
   3  14   6       14.64       14.49      8.55 o 
  -4  15   6        0.73        0.34      3.64 o 
  -3  15   6        4.67        4.54      4.17 o 
  -2  15   6        5.61        1.59      2.44 o 
  -1  15   6       10.97        9.81      2.80 o 
   0  15   6       63.55       62.35      6.70 o 
   1  15   6        0.16       -2.59      1.73 o 
   2  15   6        1.02       -0.68      2.31 o 
  -4  16   6        3.30        2.53      4.07 o 
  -3  16   6       27.93       21.45      8.00 o 
  -2  16   6       16.79       18.35      3.44 o 
  -1  16   6       63.90       68.62      8.76 o 
   0  16   6        4.21        3.02      2.16 o 
   1  16   6       35.40       38.87      7.72 o 
   2  16   6      116.28      131.72      6.36 o 
  -3  17   6       25.43       31.94      5.52 o 
  -2  17   6        8.16        1.84      5.30 o 
  -1  17   6        9.80        6.99      3.57 o 
   0  17   6        7.72        8.42      3.54 o 
   1  17   6        8.98        6.73      4.40 o 
   2  17   6       77.71       87.00      5.48 o 
   3  17   6       35.50       40.58      8.60 o 
  -3  18   6        4.50        3.73      3.58 o 
  -2  18   6        0.06        0.60      6.07 o 
  -1  18   6       14.83       10.96      5.97 o 
   0  18   6        1.53        0.16      3.15 o 
   1  18   6       13.45       12.79      4.45 o 
   2  18   6        6.46        9.92      3.35 o 
  -2  19   6        1.58       -1.48      3.11 o 
  -1  19   6       76.25       76.22      6.80 o 
   0  19   6       16.88       24.27      8.47 o 
   1  19   6        1.52        0.85      3.40 o 
   2  19   6        1.83        3.60      3.11 o 
  -2  20   6        2.80       -1.50      4.00 o 
  -1  20   6        5.18        6.65      4.00 o 
   0  20   6        0.04        2.55      4.10 o 
   1  20   6        7.61        4.00      3.90 o 
  -1  21   6        4.54       11.24      4.40 o 
   0  21   6       14.37       13.14      5.15 o 
   1  21   6        2.97        4.05      4.10 o 
  -5   0   7        0.06        0.05      2.95 o 
  -3   0   7      229.72      233.46     10.45 o 
  -1   0   7       41.02       37.17      3.80 o 
   1   0   7      183.33      166.78      5.71 o 
   3   0   7       21.74       15.84      6.15 o 
  -5   1   7        0.76        1.60      2.90 o 
  -4   1   7        1.92        1.58      1.82 o 
  -3   1   7      114.11      113.97      5.18 o 
  -2   1   7        8.06        8.46      2.23 o 
  -1   1   7      152.25      144.27      3.38 o 
   0   1   7      257.76      248.31      4.49 o 
   1   1   7      185.57      171.18      6.33 o 
   2   1   7        0.25        0.02      0.96 o 
   3   1   7        0.25        2.70      3.20 o 
   4   1   7       14.88       18.33      8.95 o 
  -5   2   7        6.08        3.75      3.00 o 
  -4   2   7        4.76        4.80      2.02 o 
  -3   2   7        9.50       13.55      4.00 o 
  -2   2   7      142.64      157.11      6.09 o 
  -1   2   7       12.71       10.38      1.45 o 
   0   2   7     1315.82     1267.99     12.09 o 
   1   2   7      544.02      521.48      6.67 o 
   2   2   7      233.14      229.55      6.30 o 
   3   2   7       10.75       13.56      4.36 o 
   4   2   7        3.33        5.81      4.10 o 
  -5   3   7       29.53       29.74      4.15 o 
  -4   3   7        1.84        0.27      1.78 o 
  -3   3   7      191.10      188.15      6.60 o 
  -2   3   7       73.60       77.09      4.50 o 
  -1   3   7       23.16       23.26      1.86 o 
   0   3   7      144.87      149.29      3.39 o 
   1   3   7      115.93      116.91      3.07 o 
   2   3   7      107.31      112.05      5.00 o 
   3   3   7       98.06      105.12     11.87 o 
   4   3   7        0.33        0.86      3.70 o 
  -5   4   7        4.56        6.47      4.02 o 
  -4   4   7        9.41        9.91      2.24 o 
  -3   4   7        3.91        5.03      1.94 o 
  -2   4   7       12.53       10.51      1.79 o 
  -1   4   7      102.38       87.53      3.26 o 
   0   4   7      325.67      337.34      5.20 o 
   1   4   7       73.54       76.83      2.45 o 
   2   4   7      118.59      106.45      4.68 o 
   3   4   7      151.52      151.38     10.16 o 
   4   4   7       12.14       11.17      4.60 o 
  -5   5   7        0.05        3.63      2.68 o 
  -4   5   7        2.42        1.68      1.83 o 
  -3   5   7        1.72        1.87      1.66 o 
  -2   5   7        0.00        0.20      1.35 o 
  -1   5   7       58.84       68.70      2.78 o 
   0   5   7       11.48       10.49      1.50 o 
   1   5   7      251.15      258.88      4.58 o 
   2   5   7       15.09       16.44      3.06 o 
   3   5   7        0.04       -3.59      2.82 o 
   4   5   7       10.17       25.77      5.82 o 
  -5   6   7        1.37        0.33      4.10 o 
  -4   6   7        0.01        0.21      1.77 o 
  -3   6   7       79.99       77.20      4.35 o 
  -2   6   7        0.21        1.52      1.73 o 
  -1   6   7       11.84       14.35      1.69 o 
   0   6   7       76.91       81.24      2.99 o 
   1   6   7        7.74        4.03      1.29 o 
   2   6   7       80.20       70.95      4.93 o 
   3   6   7      114.80      122.25     12.67 o 
   4   6   7       14.26       13.65      5.11 o 
  -5   7   7        0.72       -8.20      5.90 o 
  -4   7   7        0.01        0.53      1.81 o 
  -3   7   7       19.95       16.96      2.73 o 
  -2   7   7        0.50       -0.97      1.40 o 
  -1   7   7      161.88      162.32      4.14 o 
   0   7   7      134.29      131.10      3.09 o 
   1   7   7        3.42        4.04      1.37 o 
   2   7   7        2.06        0.81      1.72 o 
   3   7   7      108.66       83.48      8.36 o 
   4   7   7       14.64       15.43      5.16 o 
  -5   8   7        0.34       -2.65      7.30 o 
  -4   8   7        0.00        2.22      1.99 o 
  -3   8   7        6.56        4.01      3.15 o 
  -2   8   7      464.03      440.28      8.82 o 
  -1   8   7        8.94        5.99      1.83 o 
   0   8   7       20.69       24.06      2.18 o 
   1   8   7       10.91       11.83      1.69 o 
   2   8   7       24.20       20.86      3.29 o 
   3   8   7       65.11       70.89      8.13 o 
   4   8   7       71.46       53.53     11.79 o 
  -5   9   7        2.35        3.45      8.25 o 
  -4   9   7        0.00        1.11      2.16 o 
  -3   9   7        2.03        1.06      2.48 o 
  -2   9   7       26.80       24.24      2.64 o 
  -1   9   7        2.19        1.06      1.57 o 
   0   9   7       69.14       73.61      5.06 o 
   1   9   7       34.53       42.02      2.47 o 
   2   9   7      150.25      149.82      7.01 o 
   3   9   7       17.69        8.95      6.40 o 
   4   9   7        6.92        5.45      6.90 o 
  -5  10   7       17.51       14.34     10.19 o 
  -4  10   7        5.00        1.99      2.41 o 
  -3  10   7        1.28       -0.57      1.72 o 
  -2  10   7        0.00       -0.65      1.65 o 
  -1  10   7       20.95       23.21      2.40 o 
   0  10   7      196.46      215.20      5.25 o 
   1  10   7      386.74      382.05      6.62 o 
   2  10   7        6.74        6.02      2.58 o 
   3  10   7        0.13        8.10      6.65 o 
  -5  11   7       21.98       12.79     10.05 o 
  -4  11   7       24.24       23.33      3.65 o 
  -3  11   7        1.21        0.04      2.50 o 
  -2  11   7       62.99       65.48      4.11 o 
  -1  11   7       20.11       22.21      2.99 o 
   0  11   7       16.54       11.16      2.04 o 
   1  11   7      388.39      381.12     10.92 o 
   2  11   7      263.36      271.58      9.65 o 
   3  11   7       43.04       56.02     11.89 o 
  -4  12   7       96.80       84.57     16.64 o 
  -3  12   7       23.65       23.43      3.20 o 
  -2  12   7        4.07        4.82      1.87 o 
  -1  12   7       95.80       87.52      5.27 o 
   0  12   7       37.42       42.35      5.86 o 
   1  12   7      278.84      264.07      7.44 o 
   2  12   7      169.28      172.07      8.20 o 
   3  12   7       33.01        9.10      6.75 o 
  -4  13   7       21.54       27.69     10.54 o 
  -3  13   7       10.02        9.09      2.25 o 
  -2  13   7       15.97       10.81      2.48 o 
  -1  13   7        0.00       -0.69      1.98 o 
   0  13   7       36.86       40.09      3.07 o 
   1  13   7      468.54      468.54     10.05 o 
   2  13   7       42.04       48.02     12.49 o 
   3  13   7       15.63       10.04      8.35 o 
  -4  14   7        5.61       -3.35      8.85 o 
  -3  14   7        2.17       -2.04      2.40 o 
  -2  14   7       40.20       42.19     10.97 o 
  -1  14   7       34.41       39.25      4.09 o 
   0  14   7       34.04       39.92      3.12 o 
   1  14   7      146.35      153.71      5.78 o 
   2  14   7      108.42      107.00      7.17 o 
  -4  15   7        1.32       -1.88      3.68 o 
  -3  15   7       13.44       15.68      7.57 o 
  -2  15   7        2.82        2.91      2.66 o 
  -1  15   7        9.68       12.29      3.13 o 
   0  15   7       17.70       15.15      2.69 o 
   1  15   7        0.00        1.60      3.37 o 
   2  15   7       19.49       21.90      3.51 o 
  -3  16   7        0.19        0.59      3.38 o 
  -2  16   7        6.69        1.41      3.00 o 
  -1  16   7        0.40        1.16      2.66 o 
   0  16   7       27.72       22.80      3.58 o 
   1  16   7       92.37      104.76      8.35 o 
   2  16   7        0.11        0.73      2.95 o 
  -3  17   7        2.05       -2.83      4.75 o 
  -2  17   7       53.87       55.62      6.13 o 
  -1  17   7       41.47       41.38      6.49 o 
   0  17   7      121.65      116.66     16.54 o 
   1  17   7       11.62       19.79      5.05 o 
   2  17   7        6.59        4.16      2.98 o 
  -3  18   7        0.20       -2.52      3.38 o 
  -2  18   7        0.04        2.57      3.48 o 
  -1  18   7        4.38        3.30      3.95 o 
   0  18   7      153.73      153.71      8.79 o 
   1  18   7        9.80       14.79      4.65 o 
   2  18   7        5.55        3.48      3.03 o 
  -2  19   7        1.52        3.41      7.60 o 
  -1  19   7        0.20       -5.32      3.55 o 
   0  19   7       14.08       12.84      4.85 o 
   1  19   7       22.13       32.13      6.05 o 
  -1  20   7        0.65       -3.15      3.80 o 
   0  20   7        0.17        0.75      3.90 o 
   1  20   7        6.89        3.30      4.00 o 
  -4   0   8        0.01        2.45      2.90 o 
  -2   0   8        0.82        2.95      2.75 o 
   0   0   8      162.22      156.92      6.10 o 
   2   0   8        1.42       -0.62      2.32 o 
   4   0   8        7.24        6.00      6.45 o 
  -4   1   8        0.00        4.06      2.11 o 
  -3   1   8       59.28       64.18      4.47 o 
  -2   1   8       42.18       38.60      5.12 o 
  -1   1   8       17.72       15.56      1.78 o 
   0   1   8      500.63      504.55      7.56 o 
   1   1   8      193.80      192.65      4.33 o 
   2   1   8       15.53       15.36      1.67 o 
   3   1   8       78.34       76.66      8.46 o 
   4   1   8        3.13        2.23      4.16 o 
  -4   2   8       13.58       14.82      2.87 o 
  -3   2   8        4.88        6.10      2.24 o 
  -2   2   8       26.03       27.74      3.43 o 
  -1   2   8       19.26       25.97      2.06 o 
   0   2   8       86.76       84.91      3.09 o 
   1   2   8       10.03        8.54      1.65 o 
   2   2   8      253.40      239.66     11.15 o 
   3   2   8      442.87      450.58     17.47 o 
   4   2   8        0.01        2.66      5.05 o 
  -4   3   8        4.13        1.61      2.08 o 
  -3   3   8       29.82       25.30      3.52 o 
  -2   3   8       51.21       63.73      3.48 o 
  -1   3   8        1.77        4.65      1.42 o 
   0   3   8      113.28      106.30      3.36 o 
   1   3   8       28.42       27.67      2.24 o 
   2   3   8       70.65       76.68      4.25 o 
   3   3   8      232.95      213.92     12.31 o 
   4   3   8       58.16       54.37     17.09 o 
  -5   4   8        5.02        1.10      8.75 o 
  -4   4   8        3.26        4.55      2.05 o 
  -3   4   8      117.29      104.58      5.23 o 
  -2   4   8      231.17      232.98      6.77 o 
  -1   4   8       27.55       26.00      3.10 o 
   0   4   8        4.16        3.16      1.41 o 
   1   4   8      127.16      139.53      3.82 o 
   2   4   8        7.51       12.16      2.70 o 
   3   4   8       17.09       18.89      5.16 o 
   4   4   8        1.55        3.39      4.50 o 
  -5   5   8        1.13       -2.10      8.55 o 
  -4   5   8        0.72        1.48      2.04 o 
  -3   5   8       30.61       30.82      5.86 o 
  -2   5   8      142.48      137.32      4.76 o 
  -1   5   8       15.98       16.28      2.45 o 
   0   5   8       99.22      108.39      3.51 o 
   1   5   8       17.39       17.00      2.29 o 
   2   5   8        7.04        3.86      2.06 o 
   3   5   8      150.27      159.11     11.07 o 
   4   5   8       10.23        3.65      6.75 o 
  -5   6   8        0.35       -8.60      7.85 o 
  -4   6   8        5.36        6.39      2.61 o 
  -3   6   8        3.22        1.50      1.92 o 
  -2   6   8        0.26        3.75      1.72 o 
  -1   6   8       52.93       45.00      3.28 o 
   0   6   8       55.39       53.31      2.82 o 
   1   6   8        0.04       -1.19      1.16 o 
   2   6   8      100.34      105.46      5.75 o 
   3   6   8      373.31      330.60     16.52 o 
   4   6   8       25.89       35.33     10.34 o 
  -5   7   8        8.18       -8.35      7.90 o 
  -4   7   8        1.57       -0.86      2.08 o 
  -3   7   8       22.76       10.85      3.28 o 
  -2   7   8        7.36        6.99      2.96 o 
  -1   7   8       34.91       36.40      2.52 o 
   0   7   8       25.37       24.82      3.58 o 
   1   7   8      117.70      116.17      3.79 o 
   2   7   8       10.84        5.50      3.22 o 
   3   7   8       62.08       45.53     10.45 o 
   4   7   8        0.75        3.70      7.00 o 
  -5   8   8       21.65       21.79     11.34 o 
  -4   8   8        4.09        5.97      3.86 o 
  -3   8   8        0.77        2.62      2.23 o 
  -2   8   8       22.20       17.51      2.47 o 
  -1   8   8       30.79       34.62      3.06 o 
   0   8   8      411.10      414.29      8.95 o 
   1   8   8       70.70       78.20      5.18 o 
   2   8   8       35.80       29.66      3.90 o 
   3   8   8       13.74       18.14      7.80 o 
  -5   9   8        5.33        6.70      9.30 o 
  -4   9   8        0.07       -0.05      6.65 o 
  -3   9   8        3.46        2.26      1.99 o 
  -2   9   8        3.10        2.35      1.76 o 
  -1   9   8        5.36        7.86      2.13 o 
   0   9   8      442.77      465.25      9.85 o 
   1   9   8       67.42       72.20      5.18 o 
   2   9   8        7.04        4.74      2.79 o 
   3   9   8        3.09       -7.15      5.40 o 
  -4  10   8        2.04        1.30      7.50 o 
  -3  10   8        4.06        3.57      2.02 o 
  -2  10   8        0.19        1.53      1.83 o 
  -1  10   8       17.29       11.01      2.99 o 
   0  10   8       40.04       42.78      3.14 o 
   1  10   8       43.60       39.72      2.72 o 
   2  10   8        3.96        0.62      2.54 o 
   3  10   8        1.36       -1.70      6.05 o 
  -4  11   8       13.17       -2.95      7.25 o 
  -3  11   8       15.08       16.24      4.44 o 
  -2  11   8        0.39       -0.25      1.96 o 
  -1  11   8      116.02      126.32      6.90 o 
   0  11   8        0.16        2.81      1.82 o 
   1  11   8      128.15      124.11      6.10 o 
   2  11   8       69.30       73.44      5.79 o 
   3  11   8      122.44       96.76     15.19 o 
  -4  12   8       15.30        9.85      8.70 o 
  -3  12   8        1.53        2.54      2.21 o 
  -2  12   8        2.37       -1.58      1.72 o 
  -1  12   8        5.86        0.11      2.40 o 
   0  12   8      190.97      178.63      5.62 o 
   1  12   8      106.85      111.86      5.28 o 
   2  12   8       95.63       91.41      6.59 o 
  -4  13   8        6.69        3.66      4.30 o 
  -3  13   8      122.25      109.16      6.55 o 
  -2  13   8        8.22        9.72      2.80 o 
  -1  13   8        5.50        7.54      2.84 o 
   0  13   8       65.23       64.70      6.43 o 
   1  13   8      209.21      210.69      7.19 o 
   2  13   8       90.32       77.66      9.10 o 
  -4  14   8        2.74        4.15      4.34 o 
  -3  14   8       34.64       38.37      5.65 o 
  -2  14   8        0.12        3.16      2.73 o 
  -1  14   8        5.69        5.72      2.82 o 
   0  14   8        1.21        2.57      2.04 o 
   1  14   8        1.97        5.85      3.20 o 
   2  14   8       89.01       95.87      7.01 o 
  -3  15   8        3.17        4.77      3.65 o 
  -2  15   8        1.17        3.78      4.00 o 
  -1  15   8       15.55       24.54      3.77 o 
   0  15   8        3.94        6.95      2.27 o 
   1  15   8       22.13       28.29      5.25 o 
   2  15   8        3.21       -0.12      2.55 o 
  -3  16   8        2.43        4.11      3.93 o 
  -2  16   8        1.55        1.51      3.39 o 
  -1  16   8      152.38      174.61      7.95 o 
   0  16   8      144.31      154.82      7.46 o 
   1  16   8        0.51        2.95      3.35 o 
   2  16   8       12.38       23.32      3.83 o 
  -2  17   8       44.08       43.22      9.25 o 
  -1  17   8       39.48       39.65      5.13 o 
   0  17   8       16.97        7.60      3.95 o 
   1  17   8       10.42       17.94      4.90 o 
   2  17   8        0.07        2.31      3.07 o 
  -2  18   8        2.16        0.16      4.45 o 
  -1  18   8       58.51       66.64      6.39 o 
   0  18   8        4.44        8.30      4.65 o 
   1  18   8       16.76       17.19      5.15 o 
  -1  19   8      116.64      150.64      9.80 o 
   0  19   8        0.26        5.60      4.35 o 
   1  19   8        5.22       13.44      4.85 o 
  -3   0   9        1.05       -2.40      2.70 o 
  -1   0   9      141.35      143.14      6.10 o 
   1   0   9      140.22      164.00      8.15 o 
   3   0   9        7.36        8.35      7.10 o 
  -4   1   9        5.16        6.76      2.56 o 
  -3   1   9       22.63       15.12      2.91 o 
  -2   1   9       38.18       36.14      5.95 o 
  -1   1   9       34.86       35.28      3.37 o 
   0   1   9      378.40      409.23      7.57 o 
   1   1   9       38.82       49.83      3.57 o 
   2   1   9       75.48       74.63      8.25 o 
   3   1   9      121.17      116.29     10.35 o 
   4   1   9        1.12        2.84      4.77 o 
  -4   2   9        2.36        1.57      2.21 o 
  -3   2   9      190.65      166.92      8.37 o 
  -2   2   9       66.51       64.47      4.97 o 
  -1   2   9       43.91       43.57      2.81 o 
   0   2   9       69.69       74.95      5.12 o 
   1   2   9        0.34        0.53      1.80 o 
   2   2   9      374.59      386.69     32.80 o 
   3   2   9       44.64       32.41      7.67 o 
   4   2   9       13.34       11.44      7.90 o 
  -5   3   9        0.59       -0.50      9.69 o 
  -4   3   9        0.70       -0.27      2.08 o 
  -3   3   9      480.16      446.03     12.43 o 
  -2   3   9        3.02        3.53      1.88 o 
  -1   3   9        7.03        9.76      2.33 o 
   0   3   9       48.85       45.44      2.81 o 
   1   3   9       42.00       38.75      3.80 o 
   2   3   9      337.45      332.18     21.60 o 
   3   3   9        0.35       -2.10      3.83 o 
   4   3   9       51.17       56.22     12.59 o 
  -5   4   9        7.69       -3.85      9.15 o 
  -4   4   9       11.10        2.75      2.29 o 
  -3   4   9       95.62       86.84      7.37 o 
  -2   4   9        1.90        0.25      1.84 o 
  -1   4   9       16.48       16.93      2.05 o 
   0   4   9        8.38       11.64      1.94 o 
   1   4   9        1.56        3.54      2.28 o 
   2   4   9     1071.06     1048.12     40.09 o 
   3   4   9       39.78       38.66      9.65 o 
   4   4   9       19.39       11.29      8.30 o 
  -5   5   9        1.08        8.50     11.39 o 
  -4   5   9       12.45       14.20      6.92 o 
  -3   5   9      124.48      118.69      6.36 o 
  -2   5   9      143.64      158.44      5.47 o 
  -1   5   9        0.66        0.22      1.52 o 
   0   5   9       15.82       18.60      2.19 o 
   1   5   9        0.19       -2.11      1.55 o 
   2   5   9       46.58       48.19      8.10 o 
   3   5   9       19.65        3.90      6.00 o 
  -5   6   9        0.34       -2.95      8.50 o 
  -4   6   9       13.45       14.49     10.69 o 
  -3   6   9       11.99       11.57      2.96 o 
  -2   6   9      122.96      116.40      9.52 o 
  -1   6   9        7.87        6.10      1.76 o 
   0   6   9       87.64       93.77      4.19 o 
   1   6   9        6.60        4.59      2.25 o 
   2   6   9       26.14       23.15      3.58 o 
   3   6   9       68.69       70.87     12.74 o 
  -5   7   9        0.95        2.15      9.84 o 
  -4   7   9        2.78        0.00      8.20 o 
  -3   7   9        2.06        3.83      2.71 o 
  -2   7   9        1.59        0.94      1.86 o 
  -1   7   9       49.71       52.24      3.97 o 
   0   7   9        0.00        0.12      2.28 o 
   1   7   9       20.03       25.29      4.10 o 
   2   7   9       15.81       12.92      3.21 o 
   3   7   9      102.69       91.91     14.74 o 
  -4   8   9        4.43       -0.15      7.55 o 
  -3   8   9       18.38       14.04      6.81 o 
  -2   8   9       11.65       15.44      3.89 o 
  -1   8   9       19.45       17.05      2.23 o 
   0   8   9        2.50        4.18      1.82 o 
   1   8   9       68.33       79.96      4.22 o 
   2   8   9       85.96       82.43      5.78 o 
   3   8   9       22.15       24.99      9.20 o 
  -4   9   9        1.80        2.10      7.20 o 
  -3   9   9        3.37        2.66      2.42 o 
  -2   9   9        0.18       -0.35      1.75 o 
  -1   9   9       36.94       38.38      3.36 o 
   0   9   9        2.04        1.24      1.74 o 
   1   9   9       23.33       23.81      6.32 o 
   2   9   9      137.89      120.76     19.92 o 
   3   9   9       26.63       52.32     12.24 o 
  -4  10   9        5.60        0.75      8.10 o 
  -3  10   9       13.51        7.16      2.34 o 
  -2  10   9        8.10        4.96      2.31 o 
  -1  10   9        5.73        2.07      2.35 o 
   0  10   9       27.63       28.06      2.71 o 
   1  10   9        0.00       -0.60      1.85 o 
   2  10   9       36.92       40.36     11.52 o 
   3  10   9        6.98        3.00      7.35 o 
  -4  11   9        4.14        7.65      9.05 o 
  -3  11   9        0.07        1.19      2.81 o 
  -2  11   9        3.17        1.04      2.20 o 
  -1  11   9        3.46        4.29      2.28 o 
   0  11   9      197.40      210.71      8.43 o 
   1  11   9      218.39      221.39     10.70 o 
   2  11   9       17.92       23.17      4.25 o 
  -4  12   9       12.78        0.80      8.30 o 
  -3  12   9        0.79        1.58      3.07 o 
  -2  12   9       12.36       10.73      2.73 o 
  -1  12   9        1.86        5.83      2.57 o 
   0  12   9       72.20       81.36      6.25 o 
   1  12   9       21.19       31.74      5.80 o 
   2  12   9        0.51        2.83      3.26 o 
  -3  13   9        0.21        5.96      3.84 o 
  -2  13   9        1.44       -1.97      2.34 o 
  -1  13   9        3.22        8.65      3.18 o 
   0  13   9       18.45       18.20      4.31 o 
   1  13   9        3.93       11.99      4.25 o 
   2  13   9       37.14       34.64      8.05 o 
  -3  14   9        4.52       14.71      4.61 o 
  -2  14   9        1.15        0.66      3.26 o 
  -1  14   9       15.86        9.76      3.24 o 
   0  14   9        1.75        6.81      2.38 o 
   1  14   9        0.89       -1.20      3.05 o 
   2  14   9        4.86       -2.10      3.35 o 
  -3  15   9        0.88        5.93      3.98 o 
  -2  15   9        0.45       -0.33      3.46 o 
  -1  15   9        0.12        0.01      2.66 o 
   0  15   9       13.62        9.82      2.63 o 
   1  15   9        1.62        5.50      3.55 o 
   2  15   9        5.17        3.29      3.03 o 
  -2  16   9       14.11        6.20      3.92 o 
  -1  16   9       15.82       21.00      6.10 o 
   0  16   9        9.62        5.42      4.15 o 
   1  16   9        4.36        2.10      3.40 o 
   2  16   9        0.34        3.62      6.22 o 
  -2  17   9        0.76        4.92      5.22 o 
  -1  17   9        0.30       10.06      7.52 o 
   0  17   9        0.81        2.05      3.90 o 
   1  17   9       17.01       13.44      4.65 o 
  -1  18   9        1.66        7.54      4.11 o 
   0  18   9        3.25        3.30      4.30 o 
  -2   0  10       22.05       22.19      5.25 o 
   0   0  10       39.29       30.32      4.40 o 
   2   0  10        2.74       -1.45      2.30 o 
  -3   1  10        0.85        0.94      2.17 o 
  -2   1  10        7.69        9.03      2.86 o 
  -1   1  10        4.15        5.00      1.84 o 
   0   1  10        3.20        5.91      2.16 o 
   1   1  10       16.65       20.95      2.97 o 
   2   1  10        5.60        6.69      1.96 o 
   3   1  10        3.85        0.70      6.45 o 
  -3   2  10        5.71        3.05      2.54 o 
  -2   2  10        3.32        4.84      2.08 o 
  -1   2  10      229.92      227.79      6.44 o 
   0   2  10        7.12        5.22      1.82 o 
   1   2  10       16.09       10.91      2.60 o 
   2   2  10        2.90        0.85      2.45 o 
   3   2  10        0.03       -1.80      5.65 o 
  -3   3  10        9.47        9.56      2.90 o 
  -2   3  10        4.99        3.44      2.11 o 
  -1   3  10        2.39        2.70      1.70 o 
   0   3  10       23.51       18.59      3.41 o 
   1   3  10       80.74       81.05      4.58 o 
   2   3  10       18.73       21.99      3.90 o 
   3   3  10        5.41        0.70      6.70 o 
  -4   4  10        4.83        0.40      8.05 o 
  -3   4  10       12.39       13.81      3.07 o 
  -2   4  10        7.32        5.49      2.45 o 
  -1   4  10       35.63       40.66      2.86 o 
   0   4  10       93.38       94.90      4.34 o 
   1   4  10        9.48       11.90      2.61 o 
   3   4  10        7.59       11.44      7.70 o 
  -4   5  10        7.66       -3.65      8.55 o 
  -3   5  10       13.27        7.89      2.91 o 
  -2   5  10        7.21        8.41      2.23 o 
  -1   5  10        0.32        0.66      1.70 o 
   0   5  10        0.03       -2.19      1.74 o 
   1   5  10        5.03        5.39      2.39 o 
   3   5  10        1.91       -4.90      6.00 o 
  -4   6  10        7.22       -3.75      8.45 o 
  -3   6  10        3.86        3.96      3.18 o 
  -2   6  10        2.97        0.02      1.98 o 
  -1   6  10        8.14       10.86      2.60 o 
   0   6  10        8.07        6.99      2.13 o 
   1   6  10       18.97       18.06      5.27 o 
   2   6  10       19.59       14.09      3.80 o 
   3   6  10        0.06        3.90      7.50 o 
  -4   7  10        3.98       -0.40      7.35 o 
  -3   7  10       18.40       21.38      3.78 o 
  -2   7  10        9.55        5.61      3.08 o 
  -1   7  10        7.17        8.33      1.92 o 
   0   7  10       22.84       27.86      2.92 o 
   1   7  10       14.87       17.52      2.77 o 
   2   7  10      123.49      123.95      7.75 o 
   3   7  10        3.13        2.45      7.85 o 
  -4   8  10        0.35       -1.80      8.00 o 
  -3   8  10       31.44       28.25      6.00 o 
  -2   8  10        7.28        7.58      2.49 o 
  -1   8  10        4.36        5.48      2.19 o 
   0   8  10        2.82        3.15      1.89 o 
   1   8  10        7.58       14.76      3.72 o 
   2   8  10        2.13       -2.75      2.90 o 
   3   8  10        6.62        5.80      8.00 o 
  -4   9  10        2.16        1.50      8.05 o 
  -3   9  10        6.03        4.80      3.04 o 
  -2   9  10        0.06        0.04      2.11 o 
  -1   9  10       68.35       72.69      4.22 o 
   0   9  10       29.66       35.65      3.06 o 
   1   9  10        2.25       -0.42      2.08 o 
   2   9  10        0.00       -0.60      3.05 o 
  -4  10  10        0.00        4.40      8.55 o 
  -3  10  10        5.09        0.59      2.93 o 
  -2  10  10        3.21        1.76      2.33 o 
  -1  10  10       15.02       17.49      2.89 o 
   0  10  10      164.09      155.08      5.30 o 
   1  10  10      156.84      174.69      9.75 o 
   2  10  10        0.05       -0.45      3.05 o 
  -3  11  10        2.04       -1.79      2.85 o 
  -2  11  10        7.90        2.78      3.00 o 
  -1  11  10       11.00        5.54      2.63 o 
   0  11  10      105.49      118.06      5.17 o 
   1  11  10       23.70       22.79      4.90 o 
   2  11  10        4.94        4.10      3.60 o 
  -3  12  10        2.28        8.20      4.08 o 
  -2  12  10        4.38        5.75      3.70 o 
  -1  12  10       14.01       11.09      2.92 o 
   0  12  10       93.87      115.51      9.26 o 
   1  12  10       11.66       16.99      4.70 o 
   2  12  10        9.96       13.29      4.60 o 
  -3  13  10        1.64       -1.07      3.63 o 
  -2  13  10        0.16        2.23      3.53 o 
  -1  13  10        8.83        4.98      3.31 o 
   0  13  10       63.47       63.45      8.38 o 
   1  13  10       37.53       43.93      6.30 o 
   2  13  10       35.65       30.19      5.75 o 
  -3  14  10       11.95        3.40      4.28 o 
  -2  14  10        7.69        9.45      4.37 o 
  -1  14  10        5.85        5.57      3.80 o 
   0  14  10        0.96        1.82      2.42 o 
   1  14  10        0.89       -2.50      3.05 o 
   2  14  10        1.95        4.21      5.60 o 
  -2  15  10        0.08        2.48      3.92 o 
  -1  15  10        0.65       -2.38      3.34 o 
   0  15  10        4.60        6.57      2.70 o 
   1  15  10       11.84       16.44      4.70 o 
  -1  16  10        0.58        0.08      3.67 o 
   0  16  10        8.68        3.20      3.40 o 
   1  16  10        0.76        0.55      3.85 o 
  -3   0  11        0.83        4.30      4.20 o 
  -1   0  11      101.71      118.03      8.65 o 
   1   0  11        3.53        2.00      3.10 o 
  -3   1  11        0.07        0.59      2.67 o 
  -2   1  11        0.00        5.76      3.05 o 
  -1   1  11       27.97       33.74      3.03 o 
   0   1  11       28.42       26.83      4.07 o 
   1   1  11        5.82       11.14      2.76 o 
   2   1  11        0.23        2.55      2.75 o 
  -3   2  11        6.71        3.00      2.75 o 
  -2   2  11        4.70        6.10      2.32 o 
  -1   2  11        0.40        0.73      1.81 o 
   0   2  11        1.31        1.13      2.03 o 
   1   2  11       55.80       58.82      5.60 o 
  -4   3  11        0.18        5.50      9.84 o 
  -3   3  11       10.74        7.16      4.19 o 
  -2   3  11        0.71        2.70      2.17 o 
  -1   3  11       15.85       20.48      2.50 o 
   0   3  11       50.02       48.51      3.82 o 
   1   3  11       18.15       25.17      3.34 o 
  -4   4  11       15.87        2.25     10.24 o 
  -3   4  11       13.81        4.67      4.82 o 
  -2   4  11        1.29        2.42      2.16 o 
  -1   4  11        2.98        2.19      2.23 o 
   0   4  11        0.48       -1.88      1.81 o 
   1   4  11       31.28       30.34      6.47 o 
  -4   5  11       14.57        4.50     10.69 o 
  -3   5  11       68.55       60.41      7.79 o 
  -2   5  11        0.27        0.01      2.05 o 
  -1   5  11       10.60       10.79      3.71 o 
   0   5  11        0.26        4.24      2.39 o 
   1   5  11        0.86       -1.19      2.23 o 
   2   5  11        4.90        5.75      3.35 o 
  -4   6  11        2.87        8.00     10.69 o 
  -3   6  11        4.43        7.98      4.48 o 
  -2   6  11        4.06        2.89      2.25 o 
  -1   6  11        1.42        0.40      2.10 o 
   0   6  11       28.28       35.15      3.39 o 
   1   6  11       28.45       28.55      8.37 o 
  -4   7  11        9.36        1.50      9.99 o 
  -3   7  11       10.24       10.09      9.70 o 
  -2   7  11        4.22        5.97      2.45 o 
  -1   7  11        8.58        8.11      3.40 o 
   0   7  11       22.97       23.68      4.41 o 
   1   7  11        0.09       -2.99      1.99 o 
   2   7  11       18.14       17.14      4.20 o 
  -3   8  11        1.36       -0.30      3.74 o 
  -2   8  11        6.20        7.06      3.16 o 
  -1   8  11        0.85        1.77      2.33 o 
   0   8  11       21.63       21.87      2.83 o 
   1   8  11       13.67       15.22      2.98 o 
   2   8  11        0.02        0.30      3.15 o 
  -3   9  11        0.30       -4.30      3.53 o 
  -2   9  11        2.03        5.33      3.49 o 
  -1   9  11      120.26      136.99      5.81 o 
   0   9  11       39.92       50.41      4.19 o 
   1   9  11        4.87        5.01      2.44 o 
   2   9  11        7.60       15.44      4.30 o 
  -3  10  11        0.01       -0.69      3.87 o 
  -2  10  11        0.37       -4.44      2.96 o 
  -1  10  11       31.71       40.28      3.86 o 
   0  10  11       40.82       46.28      4.14 o 
   1  10  11       15.40       13.59      4.40 o 
   2  10  11        3.50        7.05      4.10 o 
  -3  11  11        0.45        3.05      4.17 o 
  -2  11  11       15.25        1.85      3.73 o 
  -1  11  11        8.95       12.85      2.72 o 
   0  11  11       58.02       63.68      8.48 o 
   1  11  11       15.34       16.69      4.55 o 
   2  11  11       24.60       32.48      5.80 o 
  -2  12  11        2.30        4.52      3.73 o 
  -1  12  11       35.18       28.69      4.10 o 
   0  12  11       34.04       44.19      4.16 o 
   1  12  11        3.06        6.45      3.95 o 
   2  12  11        0.83       -3.45      3.60 o 
  -2  13  11        0.31        1.17      3.76 o 
  -1  13  11        0.14        0.33      2.78 o 
   0  13  11        2.86        1.37      2.57 o 
   1  13  11       14.78        6.30      3.95 o 
  -2  14  11        0.00        2.10      3.68 o 
  -1  14  11        3.10        4.99      3.00 o 
   0  14  11       12.69       13.03      6.75 o 
   1  14  11       30.23       32.23      6.20 o 
  -1  15  11        1.40        6.60      3.16 o 
   0  15  11        0.10        2.61      3.19 o 
  -2   0  12       14.13       10.14      5.15 o 
   0   0  12       30.19       26.04      5.45 o 
  -2   1  12        0.43        2.30      2.42 o 
  -1   1  12      100.72       92.28      5.72 o 
   0   1  12        8.80        8.94      3.02 o 
   1   1  12        0.24       -2.20      2.27 o 
   2   1  12        3.54        2.75      3.05 o 
  -2   2  12       14.32        9.24      2.90 o 
  -1   2  12        0.03        1.07      2.04 o 
   0   2  12        0.20       -3.44      2.29 o 
   1   2  12       46.55       40.49      4.03 o 
   2   2  12       17.23       13.34      3.80 o 
  -3   3  12        0.43        5.40     10.44 o 
  -2   3  12        0.94        1.68      2.28 o 
  -1   3  12        0.85        1.12      2.30 o 
   0   3  12        1.19       -0.60      2.65 o 
   1   3  12       35.13       31.46      5.42 o 
   2   3  12       46.93       50.58      5.65 o 
  -3   4  12        9.78        8.60     11.09 o 
  -2   4  12        0.56        2.69      2.39 o 
  -1   4  12        0.14       -1.26      2.18 o 
   0   4  12        0.09        1.64      2.65 o 
   1   4  12      277.38      297.96      8.90 o 
   2   4  12       14.78       10.29      4.00 o 
  -3   5  12       18.45       21.74     12.59 o 
  -2   5  12        2.28        4.14      2.59 o 
  -1   5  12        0.10        3.25      2.30 o 
   0   5  12        0.79        2.25      2.72 o 
   1   5  12       82.22       88.99     18.89 o 
   2   5  12       12.51       13.79      4.20 o 
  -3   6  12        0.51        0.85      9.89 o 
  -2   6  12        0.11        3.15      2.90 o 
  -1   6  12       18.60       20.47      3.11 o 
   0   6  12        7.12       13.25      5.75 o 
   1   6  12      100.59      110.76     12.37 o 
   2   6  12       24.93       24.59      4.85 o 
  -3   7  12        0.00       -2.03      6.62 o 
  -2   7  12        5.55        6.83      3.98 o 
  -1   7  12        1.38        2.93      2.51 o 
   0   7  12       13.65        9.51      3.22 o 
   1   7  12       10.88       14.48      3.06 o 
   2   7  12        2.17        3.05      3.55 o 
  -3   8  12        1.65        1.99      4.26 o 
  -2   8  12        0.01        2.52      3.61 o 
  -1   8  12       11.43       11.56      2.88 o 
   0   8  12       10.82       13.87      3.39 o 
   1   8  12       20.06       17.81      3.27 o 
   2   8  12        1.09       -1.20      3.35 o 
  -3   9  12        0.50        2.84      4.28 o 
  -2   9  12       20.00        9.71      4.48 o 
  -1   9  12       14.15       14.34      3.11 o 
   0   9  12        2.97        6.74      2.98 o 
   1   9  12        0.04        1.05      3.65 o 
   2   9  12       12.96       10.94      4.25 o 
  -2  10  12        1.31       -1.79      3.45 o 
  -1  10  12       49.61       42.17      4.51 o 
   0  10  12       11.60       13.39      3.32 o 
   1  10  12       22.08       14.49      4.70 o 
  -2  11  12        0.24       -1.63      3.34 o 
  -1  11  12       48.15       56.12      5.01 o 
   0  11  12       11.34        8.04      3.40 o 
   1  11  12        4.83        1.15      3.95 o 
  -1  12  12        2.97       -0.13      2.91 o 
   0  12  12       11.54       14.00      3.49 o 
  -1   0  13       12.35       23.59      5.90 o 
   1   0  13        0.38       -0.50      3.50 o 
  -2   1  13       11.27        8.85      3.80 o 
  -1   1  13        0.25        1.68      2.91 o 
   0   1  13        7.09        6.27      3.00 o 
   1   1  13        1.12       -1.21      2.45 o 
  -3   2  13        0.08        0.35     10.74 o 
  -2   2  13       14.22       12.74      4.98 o 
  -1   2  13        0.38       -1.83      2.69 o 
   0   2  13        0.09       -0.37      2.70 o 
   1   2  13        0.02       -1.26      2.56 o 
   2   2  13        0.57        0.70      3.50 o 
  -3   3  13        0.51        7.45     10.49 o 
  -2   3  13        1.24        1.86      3.27 o 
  -1   3  13        0.31        3.73      2.68 o 
   0   3  13       10.02       12.04      3.48 o 
   1   3  13        0.65        6.31      3.70 o 
   2   3  13        1.06       -1.00      3.30 o 
  -3   4  13        0.65        4.35     10.09 o 
  -2   4  13        2.13        1.68      3.50 o 
  -1   4  13        6.71        0.17      2.51 o 
   0   4  13        6.55        8.58      4.17 o 
   1   4  13       13.09        8.39      4.80 o 
   2   4  13        3.91        2.95      3.75 o 
  -2   5  13        0.49        2.66      4.24 o 
  -1   5  13        2.34       -0.87      2.47 o 
   0   5  13        9.77        2.36      3.03 o 
   1   5  13       13.74       19.46      3.53 o 
  -2   6  13        0.51        6.66      4.47 o 
  -1   6  13        0.97        2.40      2.58 o 
   0   6  13        0.96        3.33      3.08 o 
   1   6  13       68.69       82.21      5.33 o 
  -2   7  13        0.34       -3.41      8.50 o 
  -1   7  13        1.58        4.99      5.50 o 
   0   7  13        2.52        2.07      4.62 o 
   1   7  13        0.36       -0.65      2.49 o 
  -2   8  13        8.44        6.86      4.69 o 
  -1   8  13       17.23       19.63      3.88 o 
   0   8  13        0.52        3.37      3.65 o 
   1   8  13        6.38        8.30      4.35 o 
  -1   9  13        9.92        7.45      3.34 o 
   0   9  13       19.07       25.31      4.13 o 
  -1  10  13       35.54       45.76      4.84 o 
   0  10  13       11.21        7.39      4.52 o 
  -2   0  14       18.20       12.84      5.80 o 
   0   0  14        3.66       -2.40      3.80 o 
  -2   1  14        0.60        6.01      3.59 o 
  -1   1  14        5.02        3.55      3.34 o 
   0   1  14        0.02       -3.97      2.74 o 
  -1   2  14        0.52       -1.11      3.00 o 
   0   2  14        0.37        0.70      3.05 o 
  -1   3  14        4.30        3.69      3.47 o 
   0   3  14        5.03        1.88      3.16 o 
  -1   4  14        0.99        2.62      3.32 o 
   0   4  14       20.60       26.84      4.38 o 
  -1   5  14        4.18        7.74      5.47 o 
   0   5  14        3.33        1.33      3.19 o 
                                                 
